# Supplementary material for: Manganese Depletion Leads to Multisystem Changes in the Transcriptome of the Opportunistic Pathogen Streptococcus sanguinis
Source: Front Microbiol. 2020 Nov 5;11:592615. doi: 10.3389/fmicb.2020.592615 (PMC7674665; doi:10.3389/fmicb.2020.592615)
Supplement: Supplementary Table 1 — RNA-seq Analysis. [file Table_1.XLSX]

## Sheet: RNA-Seq Results
Locus Tag	Annotation	PATRIC annotation	New GenBank Locus Tag	New GenBank Annotation	T-20		T10		T25		T50		Min	Max	Length	Direction	EC #	protein_id	COG
					TPM	STDEV	Log2 FC	Adj p-val	Log2 FC	Adj p-val	Log2 FC	Adj p-val
SSA_0001	dnaA	Chromosomal replication initiator protein DnaA	SSA_RS00005	chromosomal replication initiator protein DnaA	419.242	37.9524	-0.0408705	0.892433	-0.269649	0.13038	-0.387187	0.0150831	214	1566	1353	forward		YP_001034021.1	DNA replication, recombination, and repair		Log2 Ratio
SSA_0002	dnaN	DNA polymerase III beta subunit (EC 2.7.7.7)	SSA_RS00010	DNA polymerase III subunit beta	391.553	86.786	0.255018	0.312156	0.0478443	0.910002	0.273175	0.186477	1725	2861	1137	forward	2.7.7.7 2e-178	YP_001034022.1	DNA replication, recombination, and repair		2.5
SSA_0004	lipoprotein	putative lipoprotein	SSA_RS00020	DUF1307 domain-containing protein	631.608	143.885	-0.457091	0.136314	-0.677568	0.0211025	-0.625802	0.0244148	3303	3794	492	reverse		YP_001034024.1			2
SSA_0005	ychF	GTP-binding and nucleic acid-binding protein YchF	SSA_RS00025	redox-regulated ATPase YchF	269.577	14.2729	-0.384866	0.0227869	-0.467772	0.00275359	-0.775742	7.24818e-07	3961	5076	1116	forward		YP_001034025.1	Translation, ribosomal structure and biogenesis		1.5
SSA_0006	pth	Peptidyl-tRNA hydrolase (EC 3.1.1.29)	SSA_RS00030	aminoacyl-tRNA hydrolase	95.8425	15.3969	-0.0788397	0.847183	-0.388478	0.185307	-0.977619	0.000315954	5149	5718	570	forward	3.1.1.29 7e-83	YP_001034026.1			1
SSA_0008	trcF	Transcription-repair coupling factor	SSA_RS00035	transcription-repair coupling factor	101.25	10.0124	-0.147919	0.550994	-0.574288	0.00146395	-1.06431	2.08234e-09	5711	9214	3504	forward		YP_001034027.1	DNA replication, recombination, and repair / Transcription		0.5
SSA_0009	ribosome-associated heat shock protein (S4)	Ribosome-associated heat shock protein implicated in the recycling of the 50S subunit (S4 paralog)	SSA_RS00040	RNA-binding S4 domain-containing protein	388.612	26.3669	-0.411678	0.134297	-0.349774	0.143984	-0.306544	0.156354	9305	9571	267	forward		YP_001034028.1	Translation, ribosomal structure and biogenesis		0
SSA_0010	divIC	Cell division protein DivIC (FtsB), stabilizes FtsL against RasP cleavage	SSA_RS00045	cell division protein DIVIC	337.843	47.0062	-0.128878	0.698262	-0.196233	0.484627	0.00490295	0.983567	9564	9932	369	forward		YP_001034029.1	Cell division and chromosome partitioning		-0.5
SSA_0011	hypothetical protein	hypothetical protein	N/A	N/A	323.908	28.5526	-0.200232	0.59134	-0.16545	0.677196	-0.00329394	0.992786	9935	10063	129	forward		YP_001034030.1			-1
SSA_0012	Beta-lactamase class A	hypothetical protein	SSA_RS00050	serine hydrolase	327.38	37.0612	0.143448	0.568387	-0.0997257	0.716682	0.172204	0.429831	10056	11339	1284	forward		YP_001034031.1	Defense mechanisms		-1.5
SSA_0013	mesJ	tRNA(Ile)-lysidine synthetase (EC 6.3.4.19)	SSA_RS00055	tRNA lysidine(34) synthetase TilS	502.762	52.0775	-0.31221	0.157411	-0.213643	0.403026	-0.268143	0.228261	11336	12613	1278	forward	6.3.4.- 6e-127	YP_001034032.1	Cell division and chromosome partitioning		-2
SSA_0014	hpt	Hypoxanthine-guanine phosphoribosyltransferase (EC 2.4.2.8)	SSA_RS00060	hypoxanthine phosphoribosyltransferase	1127.34	156.012	-0.292193	0.240126	-0.342688	0.166901	-0.398173	0.118049	12606	13160	555	forward	2.4.2.8 7e-84	YP_001034033.1	Nucleotide transport and metabolism		-2.5
SSA_0015	ftsH	Cell division-associated, ATP-dependent zinc metalloprotease FtsH	SSA_RS00065	ATP-dependent metallopeptidase FtsH/Yme1/Tma family protein	1260.4	50.3099	0.0132081	0.961696	0.151073	0.28468	0.128784	0.3721	13178	15157	1980	forward	3.4.24.- 0.0	YP_001034034.1	Posttranslational modification, protein turnover, chaperones		-3
SSA_0016	comX	Competence-specific sigma factor ComX	SSA_RS00080	sigma-70 family RNA polymerase sigma factor	1517.28	504.282	0.533043	0.0671035	0.735735	0.0381271	0.350484	0.226543	15627	16112	486	forward		YP_001034035.1			-3.5
SSA_0017	mreC	Rod shape-determining protein MreC	SSA_RS00190	rod shape-determining protein MreC	171.425	19.4122	-0.481616	0.0446011	-0.555733	0.0199655	-0.634764	0.00172825	22951	23766	816	forward		YP_001034036.1	Cell envelope biogenesis, outer membrane		-4
SSA_0018	mreD	Rod shape-determining protein MreD	SSA_RS00195	rod shape-determining protein MreD	223.27	40.094	-0.184432	0.591104	-0.32511	0.266075	-0.395357	0.140763	23768	24268	501	forward		YP_001034037.1	Cell envelope biogenesis, outer membrane		-4.5
SSA_0019	pcsB	Secreted antigen GbpB/SagA/PcsB, putative peptidoglycan hydrolase	SSA_RS00200	CHAP domain-containing protein	9450.92	925.283	-0.216891	0.364334	-0.511745	0.0221919	-0.389287	0.0572272	24365	25579	1215	forward		YP_001034038.1	Function unknown
SSA_0020	prsA	Ribose-phosphate pyrophosphokinase (EC 2.7.6.1)	SSA_RS00205	ribose-phosphate diphosphokinase	587.015	61.5364	-0.0736531	0.79128	0.101203	0.644088	0.222148	0.21167	25704	26669	966	forward	2.7.6.1 2e-160	YP_001034039.1	Nucleotide transport and metabolism / Amino acid transport and metabolism
SSA_0021	hypothetical protein	hypothetical protein	SSA_RS00210	hypothetical protein	308.482	51.7038	-0.0104173	0.978984	0.230708	0.236722	0.768757	2.05082e-08	26982	27551	570	forward		YP_001034040.1
SSA_0022	srtB	hypothetical protein	SSA_RS00215	class B sortase	103.172	2.86805	-0.189355	0.496213	-0.037129	0.935355	0.362805	0.079057	27646	28488	843	forward		YP_001034041.1	Function unknown
SSA_0023	aspC	Aromatic amino acid aminotransferase gamma (EC 2.6.1.57) @ N-acetyl-L,L-diaminopimelate aminotransferase (EC 2.6.1.-)	SSA_RS00220	pyridoxal phosphate-dependent aminotransferase	168.08	42.1459	-0.263695	0.346983	0.162444	0.593573	0.266804	0.219666	28669	29841	1173	forward	2.6.1.- 0.0	YP_001034042.1	Amino acid transport and metabolism
SSA_0025	recO	DNA recombination and repair protein RecO	SSA_RS00225	DNA repair protein RecO	114.373	29.2767	-0.197692	0.596425	0.379375	0.274368	0.624064	0.0180224	29834	30607	774	forward		YP_001034043.1	DNA replication, recombination, and repair
SSA_0026	plsX	Phosphate:acyl-ACP acyltransferase PlsX (EC 2.3.1.n2)	SSA_RS00230	phosphate acyltransferase PlsX	136.435	44.9096	-0.388472	0.222468	0.18904	0.646904	0.495789	0.0736699	30613	31611	999	forward		YP_001034044.1	Lipid metabolism
SSA_0027	acp	Acyl carrier protein	SSA_RS00235	acyl carrier protein	152.053	47.8525	-0.159331	0.726979	-0.14027	0.789821	-0.121901	0.748606	31614	31862	249	forward		YP_001034045.1	Lipid metabolism / Secondary metabolites biosynthesis, transport, and catabolism
SSA_0028	purC	Phosphoribosylaminoimidazole-succinocarboxamide synthase (EC 6.3.2.6)	SSA_RS00240	phosphoribosylaminoimidazolesuccinocarboxamide synthase	2.5925	1.99979	-0.0134088	N/A	-0.000955537	0.999897	0.814738	0.260378	32023	32730	708	forward	6.3.2.6 1e-116	YP_001034046.1
SSA_0030	purL	Phosphoribosylformylglycinamidine synthase, synthetase subunit (EC 6.3.5.3) / Phosphoribosylformylglycinamidine synthase, glutamine amidotransferase subunit (EC 6.3.5.3)	SSA_RS00245	phosphoribosylformylglycinamidine synthase	3.2275	1.90776	-0.157353	0.806678	0.507136	0.310068	0.308434	0.591716	32750	36484	3735	forward	6.3.5.3 0.0	YP_001034047.1	Nucleotide transport and metabolism
SSA_0031	purF	Amidophosphoribosyltransferase (EC 2.4.2.14)	SSA_RS00250	amidophosphoribosyltransferase	5.275	2.62575	0.194443	0.756648	0.36925	0.582339	0.883745	0.0591801	36579	38018	1440	forward	2.4.2.14 0.0	YP_001034048.1	Nucleotide transport and metabolism
SSA_0032	purM	Phosphoribosylformylglycinamidine cyclo-ligase (EC 6.3.3.1)	SSA_RS00255	phosphoribosylformylglycinamidine cyclo-ligase	1.83	0.815966	0.215553	N/A	0.490993	0.491861	1.10838	0.104243	38078	39100	1023	forward	6.3.3.1 6e-157	YP_001034049.1	Nucleotide transport and metabolism
SSA_0033	purN	Phosphoribosylglycinamide formyltransferase (EC 2.1.2.2)	SSA_RS00260	phosphoribosylglycinamide formyltransferase	2.5775	1.59596	-0.0582685	N/A	-0.0877964	0.942434	0.692363	0.391272	39097	39660	564	forward	2.1.2.2 9e-88	YP_001034050.1	Nucleotide transport and metabolism
SSA_0034	hypothetical protein	hypothetical protein	SSA_RS00265	hypothetical protein	1.855	1.32759	0.215094	N/A	0.34447	0.661932	0.543031	0.524193	39687	40451	765	forward		YP_001034051.1
SSA_0035	purH	IMP cyclohydrolase (EC 3.5.4.10) / Phosphoribosylaminoimidazolecarboxamide formyltransferase (EC 2.1.2.3)	SSA_RS00270	bifunctional phosphoribosylaminoimidazolecarboxamide formyltransferase/IMP cyclohydrolase	8.84	2.83933	0.15364	0.793797	0.101914	0.904544	0.250636	0.56712	40455	42017	1563	forward	2.1.2.3 0.0 3.5.4.10 0.0	YP_001034052.1
SSA_0036	hypothetical protein	hypothetical protein	SSA_RS00275	CHAP domain-containing protein	382.225	143.909	1.30064	9.48368e-10	1.34632	2.15183e-07	0.0879178	0.772402	42140	44089	1950	reverse		YP_001034053.1	General function prediction only
SSA_0037	purD	Phosphoribosylamine--glycine ligase (EC 6.3.4.13)	SSA_RS00280	phosphoribosylamine--glycine ligase	6.25	0.674438	-0.0805702	0.906557	0.178443	0.809319	0.201476	0.721388	44412	45674	1263	forward	6.3.4.13 0.0	YP_001034054.1	Nucleotide transport and metabolism
SSA_0039	purE	N5-carboxyaminoimidazole ribonucleotide mutase (EC 5.4.99.18)	SSA_RS00285	5-(carboxyamino)imidazole ribonucleotide mutase	6.25	3.82349	-0.25658	N/A	-0.00890262	0.994603	0.369223	0.6064	45973	46461	489	forward	4.1.1.21 1e-70	YP_001034055.1	Nucleotide transport and metabolism
SSA_0040	purK	N5-carboxyaminoimidazole ribonucleotide synthase (EC 6.3.4.18)	SSA_RS00290	5-(carboxyamino)imidazole ribonucleotide synthase	10.6475	4.08143	-0.267165	0.618335	0.432949	0.39544	0.489086	0.318533	46448	47539	1092	forward	4.1.1.21 0.0	YP_001034056.1	Nucleotide transport and metabolism
SSA_0041	hypothetical protein	hypothetical protein	SSA_RS00300	hypothetical protein	50.7975	35.1218	-0.262847	0.64253	0.490298	0.393092	0.315054	0.585163	47802	48029	228	forward		YP_001034057.1
SSA_0042	amino acid recemase	Uncharacterized protein YgeA of aspartate/glutamate/hydantoin racemase family	SSA_RS00305	aspartate/glutamate racemase family protein	68.965	14.0204	0.0992653	0.834746	0.336305	0.336801	0.214072	0.521769	48033	48731	699	forward	5.1.1.13 2e-74	YP_001034058.1	Cell envelope biogenesis, outer membrane
SSA_0043	hypothetical protein	hypothetical protein	SSA_RS00315	hypothetical protein	146.238	41.5566	0.351273	0.354567	0.424974	0.269768	0.284764	0.404566	48941	49168	228	forward		YP_001034059.1
SSA_0044	hypothetical protein	hypothetical protein	SSA_RS00320	hypothetical protein	56.22	9.96203	0.312112	0.438246	0.490249	0.107882	0.161449	0.555169	49181	50317	1137	forward		YP_001034060.1
SSA_0045	hypothetical protein	hypothetical protein	SSA_RS00325	SLATT domain-containing protein	32.5	14.9647	0.0164736	0.982795	0.320666	0.537137	0.421828	0.365756	50473	51009	537	forward		YP_001034061.1
SSA_0046	purB	Adenylosuccinate lyase (EC 4.3.2.2) @ SAICAR lyase (EC 4.3.2.2)	SSA_RS00330	adenylosuccinate lyase	86.905	29.7336	-0.273676	0.416327	0.479716	0.113258	0.527565	0.091875	51034	52329	1296	forward	4.3.2.2 0.0	YP_001034062.1	Nucleotide transport and metabolism
SSA_0047	NAD(P)H dehydrogenase (quinone)	NAD(P)H dehydrogenase (quinone) family protein	SSA_RS00335	NAD(P)H-dependent oxidoreductase	43.5	5.62859	-0.264412	0.57733	-0.745108	0.0325877	-0.555243	0.0934087	52374	52940	567	reverse	1.6.5.2 6e-79	YP_001034063.1	General function prediction only
SSA_0048	TetR/AcrR family transcriptional regulator	Transcriptional regulator, AcrR family	SSA_RS00340	TetR/AcrR family transcriptional regulator	22.74	5.25382	-0.179324	0.755302	-0.338176	0.567124	0.0625361	0.892271	52937	53533	597	reverse		YP_001034064.1	Transcription
SSA_0049	dihydroxyacetone kinase subunit DhaK	Phosphoenolpyruvate-dihydroxyacetone phosphotransferase (EC 2.7.1.121), dihydroxyacetone binding subunit DhaK	SSA_RS00345	dihydroxyacetone kinase subunit DhaK	15.755	11.4002	0.0406982	0.961696	-0.51229	0.421907	-1.71891	0.00345712	53752	54741	990	forward	2.7.1.29 8e-140	YP_001034065.1	Carbohydrate transport and metabolism
SSA_0050	dihydroxyacetone kinase phosphatase domain-containing protein	Phosphoenolpyruvate-dihydroxyacetone phosphotransferase (EC 2.7.1.121), ADP-binding subunit DhaL	SSA_RS00350	dihydroxyacetone kinase subunit L	26.9625	16.3127	-0.626749	0.184382	-1.48953	0.00200744	-2.4184	1.24839e-05	54752	55330	579	forward	2.7.1.29 5e-67	YP_001034066.1	Carbohydrate transport and metabolism
SSA_0051	PTS system mannnose-specific transporter subunitIIA	Phosphoenolpyruvate-dihydroxyacetone phosphotransferase (EC 2.7.1.121), subunit DhaM; DHA-specific IIA component	SSA_RS00355	PTS-dependent dihydroxyacetone kinase phosphotransferase subunit DhaM	27.54	10.8062	-0.382603	0.468505	-1.30988	0.0096234	-2.13167	0.000194128	55330	55704	375	forward		YP_001034067.1	Function unknown
SSA_0052	GntR family transcriptional regulator	Transcriptional regulator, GntR family	SSA_RS00360	GntR family transcriptional regulator	649.558	106.402	0.251284	0.247693	-0.0133492	0.980915	-0.0631855	0.768534	56032	56748	717	reverse		YP_001034068.1	Transcription
SSA_0053	beta-galactosidase	beta-galactosidase (EC 3.2.1.23)	SSA_RS00365	beta-galactosidase	20.9625	1.72361	1.2392	6.31128e-10	0.150405	0.70875	-1.12029	8.88058e-05	56888	58675	1788	forward	3.2.1.23 0.0	YP_001034069.1	Carbohydrate transport and metabolism
SSA_0054	phosphotransferase system sugar-specific EIIB component	PTS system, galactosamine-specific IIB component	SSA_RS00370	PTS system mannose/fructose/N-acetylgalactosamine-transporter subunit IIB	11.605	9.71157	0.502015	0.328121	-0.466034	0.510146	-1.09971	0.124555	58672	59148	477	forward	2.7.1.69 1e-69	YP_001034070.1
SSA_0055	PTS system transporter subunit IIC	PTS system, galactosamine-specific IIC component	SSA_RS00375	PTS mannose/fructose/sorbose/N-acetylgalactosamine transporter subunit IIC	13.4175	4.43016	-0.185942	0.75302	-0.961574	0.0439573	-1.50484	0.00786484	59174	60079	906	forward		YP_001034071.1
SSA_0056	phosphotransferase system sugar-specific EIID component	PTS system, galactosamine-specific IID component	SSA_RS00380	PTS system mannose/fructose/sorbose family transporter subunit IID	14.2175	5.24792	-0.365222	0.474367	-1.02219	0.0334765	-2.33551	2.91354e-05	60066	60890	825	forward		YP_001034072.1
SSA_0057	phosphotransferase system sugar-specific EII component	PTS system, galactosamine-specific IIA component	SSA_RS00385	PTS sugar transporter subunit IIA	13.68	9.99381	-0.12336	0.853702	-0.653977	0.310068	-1.11876	0.132402	60902	61306	405	forward	2.7.1.69 2e-52	YP_001034073.1	Carbohydrate transport and metabolism
SSA_0060	agaS	Galactosamine-6-phosphate isomerase AgaS	SSA_RS00390	SIS domain-containing protein	17.23	6.35821	-0.430234	0.338742	-1.31868	0.00217912	-2.24887	2.93312e-06	61617	62795	1179	forward	5.-.-.- 3e-149 5.3.1.- 5e-150	YP_001034074.1	Cell envelope biogenesis, outer membrane
SSA_0061	tagatose 1,6-diphosphate aldolase (inhibited by EDTA)	Tagatose 1,6-bisphosphate aldolase (EC 4.1.2.40)	SSA_RS00395	tagatose-bisphosphate aldolase	15.97	3.86222	-0.0574197	0.929965	-1.22893	0.00452891	-2.40668	1.05616e-06	62810	63847	1038	forward	4.1.2.40 4e-105	YP_001034075.1	Carbohydrate transport and metabolism
SSA_0062	galM	Aldose 1-epimerase (EC 5.1.3.3)	SSA_RS00400	galactose mutarotase	20.4425	3.95648	0.0416542	0.946939	-1.31597	0.00155812	-2.17672	4.60255e-07	63872	64918	1047	forward	5.1.3.3 3e-133	YP_001034076.1	Carbohydrate transport and metabolism
SSA_0063	ruvB	Holliday junction ATP-dependent DNA helicase RuvB (EC 3.6.4.12)	SSA_RS00405	Holliday junction branch migration DNA helicase RuvB	92.1075	22.9423	-0.381354	0.157532	-0.0715371	0.865431	0.0926055	0.717278	65475	66473	999	forward		YP_001034077.1	DNA replication, recombination, and repair
SSA_0064	hypothetical protein	hypothetical protein	SSA_RS00410	nucleotidyltransferase family protein	129.412	19.2515	-0.0829111	0.838884	0.139302	0.71078	0.427221	0.0412634	66470	67039	570	forward		YP_001034078.1
SSA_0065	low molecular weight phosphotyrosine protein phosphatase	Low molecular weight protein tyrosine phosphatase (EC 3.1.3.48)	SSA_RS00415	low molecular weight phosphotyrosine protein phosphatase	121.893	31.9026	-0.78178	0.0088076	-0.732744	0.0230753	-0.622474	0.0309067	67315	67737	423	forward	3.1.3.48 2e-55	YP_001034079.1	Signal transduction mechanisms
SSA_0066	hypothetical protein	MORN motif family protein	SSA_RS00420	hypothetical protein	118.55	41.7389	-0.643956	0.0357429	-0.341859	0.421208	-0.0334753	0.924484	67742	68155	414	forward		YP_001034080.1	Function unknown
SSA_0067	acyltransferase	Acyltransferase family	SSA_RS00425	acyltransferase	165.565	23.6132	-0.384503	0.0495642	-0.104559	0.757226	-0.0239828	0.89873	68145	69950	1806	forward		YP_001034081.1	Lipid metabolism
SSA_0068	adhE	Acetaldehyde dehydrogenase (EC 1.2.1.10) / Alcohol dehydrogenase (EC 1.1.1.1)	SSA_RS00430	bifunctional acetaldehyde-CoA/alcohol dehydrogenase	65.795	21.185	0.222453	0.426983	-1.20567	2.69691e-08	-2.54693	2.22199e-30	70254	72908	2655	forward	1.1.1.1 0.0	YP_001034082.1	Energy production and conversion
SSA_0069	hypothetical protein	hypothetical protein	SSA_RS00435	hypothetical protein	8.2825	9.8156	-0.342157	N/A	0.113342	0.920159	-0.0354911	0.967871	73177	73857	681	forward		YP_001034083.1
SSA_0070	axe1	hypothetical protein	SSA_RS00440	prolyl oligopeptidase family serine peptidase	34.215	15.0621	-0.402248	0.342997	-0.149327	0.799806	0.0290438	0.944105	73973	74974	1002	forward	3.1.1.41 5e-129	YP_001034084.1	Secondary metabolites biosynthesis, transport, and catabolism
SSA_0071	nanE	N-acetylmannosamine-6-phosphate 2-epimerase (EC 5.1.3.9)	SSA_RS00445	N-acetylmannosamine-6-phosphate 2-epimerase	36.8775	11.0417	2.13695	3.30909e-24	0.654061	0.0371019	-1.94838	3.86765e-07	75350	76048	699	forward	5.1.3.9 5e-102	YP_001034085.1	Carbohydrate transport and metabolism
SSA_0072	sugar ABC transporter	Maltodextrin ABC transporter, ATP-binding protein MsmX	SSA_RS00450	sn-glycerol-3-phosphate ABC transporter ATP-binding protein UgpC	45.5875	5.13008	0.350396	0.206444	-1.21115	1.99492e-05	-2.48966	4.00904e-18	76062	77195	1134	forward		YP_001034086.1	Carbohydrate transport and metabolism
SSA_0073	hypothetical protein	probable beta-D-galactosidase	SSA_RS00455	YhcH/YjgK/YiaL family protein	45.4625	14.347	-0.00333449	0.999345	-1.75856	7.33858e-06	-2.83104	1.7599e-09	77219	77671	453	forward		YP_001034087.1
SSA_0074	sugar ABC transporter substrate-binding protein (sialic acid?)	ABC transporter, substrate-binding protein (cluster 1, maltose/g3p/polyamine/iron)	SSA_RS00460	sugar ABC transporter substrate-binding protein	103.812	24.2623	-0.1983	0.533314	-2.0613	6.2169e-14	-3.90517	3.50485e-41	77689	79035	1347	forward		YP_001034088.1	Carbohydrate transport and metabolism
SSA_0075	sugar ABC transporter permease (sialic acid?)	ABC transporter membrane-spanning permease, sugar transport YcjO	SSA_RS00465	sugar ABC transporter permease	70.675	18.6093	-0.127157	0.757097	-1.87434	1.52916e-08	-3.43011	1.64854e-20	79103	79987	885	forward		YP_001034089.1	Carbohydrate transport and metabolism
SSA_0076	sugar ABC transporter permease (sialic acid?)	ABC transporter, permease protein 2 (cluster 1, maltose/g3p/polyamine/iron)	SSA_RS00470	carbohydrate ABC transporter permease	49.9625	14.6913	-0.11645	0.800814	-1.91114	6.18829e-08	-3.06935	6.51899e-15	79987	80820	834	forward		YP_001034090.1	Carbohydrate transport and metabolism
SSA_0077	oxidoreductase	Uncharacterized oxidoreductase YjhC	SSA_RS00475	Gfo/Idh/MocA family oxidoreductase	45.575	19.1921	-0.339452	0.367054	-1.76141	9.66179e-08	-2.7853	4.19433e-15	80878	81981	1104	forward	1.-.-.- 0.0	YP_001034091.1	General function prediction only
SSA_0078	N-acetylneuraminate lyase	N-acetylneuraminate lyase (EC 4.1.3.3)	SSA_RS00480	N-acetylneuraminate lyase	53.45	16.9451	-0.258547	0.490556	-1.8651	7.80951e-09	-2.74909	2.58692e-14	82044	82961	918	forward	4.1.3.3 3e-144	YP_001034092.1	Amino acid transport and metabolism / Cell envelope biogenesis, outer membrane
SSA_0079	glk	N-acetylmannosamine kinase (EC 2.7.1.60)	SSA_RS00485	ROK family protein	70.5175	13.5097	0.24503	0.443549	-1.23108	3.844e-06	-2.44622	2.51179e-16	82995	83879	885	forward	2.7.1.60 3e-111	YP_001034093.1	Transcription / Carbohydrate transport and metabolism
SSA_0080	blpT	BlpT protein, fusion	SSA_RS00490	DNA helicase	100.88	50.7024	0.130066	0.808043	-0.796266	0.0558418	-2.9698	2.39543e-10	83925	84254	330	forward		YP_001034094.1
SSA_0081	RpiR family transcriptional regulator	Sialic acid utilization regulator, RpiR family	SSA_RS00495	MurR/RpiR family transcriptional regulator	370.527	54.6274	0.158566	0.601328	-1.0611	7.03459e-06	-2.30349	5.66974e-25	84310	85161	852	reverse		YP_001034095.1	Transcription
SSA_0083	hypothetical protein	V-type ATP synthase subunit H (EC 3.6.3.14)	SSA_RS00500	hypothetical protein	202.688	57.0134	-0.502395	0.110122	-0.341424	0.388796	0.0634862	0.838555	85577	85900	324	forward		YP_001034096.1
SSA_0085	ntpI	V-type ATP synthase subunit I (EC 3.6.3.14)	SSA_RS00505	V-type ATP synthase subunit I	188.175	33.8913	-0.212419	0.443674	0.103294	0.800295	0.0883678	0.689308	85890	87845	1956	forward	3.6.3.15 1e-164	YP_001034097.1	Energy production and conversion
SSA_0086	ntpK	V-type ATP synthase subunit K (EC 3.6.3.14)	SSA_RS00510	V-type ATP synthase subunit K	115.67	16.7563	0.134618	0.740576	0.506358	0.0611765	0.618869	0.00333404	87979	88458	480	forward	3.6.3.15 8e-52	YP_001034098.1
SSA_0087	ntpE	V-type ATP synthase subunit E (EC 3.6.3.14)	SSA_RS00515	hypothetical protein	115.293	28.4314	0.201629	0.577964	0.485938	0.0741195	0.618301	0.0173101	88469	89059	591	forward	3.6.3.15 4e-34	YP_001034099.1
SSA_0088	ntpC	V-type ATP synthase subunit C (EC 3.6.3.14)	SSA_RS00520	V-type ATP synthase subunit C	109.88	21.8425	0.0655325	0.846075	0.553483	0.00718278	0.678818	0.000549821	89070	90083	1014	forward	3.6.3.15 1e-71	YP_001034100.1	Energy production and conversion
SSA_0089	ntpG	V-type ATP synthase subunit F (EC 3.6.3.14)	SSA_RS00525	V-type ATP synthase subunit F	132.005	25.5584	-0.0826159	0.859	0.455785	0.140229	0.848489	0.000544567	90070	90390	321	forward	3.6.3.15 1e-32	YP_001034101.1	Energy production and conversion
SSA_0090	acetyltransferase	Acetyltransferase, GNAT family	SSA_RS00530	GNAT family N-acetyltransferase	123.405	33.7501	-0.203484	0.528037	0.527343	0.0561213	1.02385	1.8367e-05	90398	91093	696	forward		YP_001034102.1	Translation, ribosomal structure and biogenesis
SSA_0091	ntpA	V-type ATP synthase subunit A (EC 3.6.3.14)	SSA_RS00535	V-type ATP synthase subunit A	149.905	21.2969	0.044717	0.903198	0.649643	1.44628e-05	1.03018	5.79516e-11	91177	93048	1872	forward	3.6.3.15 0.0	YP_001034103.1	Energy production and conversion
SSA_0092	ntpB	V-type ATP synthase subunit B (EC 3.6.3.14)	SSA_RS00540	V-type ATP synthase subunit B	270.377	38.2665	0.178842	0.44165	0.56852	0.00180529	0.91184	6.17746e-10	93035	94429	1395	forward	3.6.3.15 0.0	YP_001034104.1	Energy production and conversion
SSA_0093	ntpD	V-type ATP synthase subunit D (EC 3.6.3.14)	SSA_RS00545	V-type ATP synthase subunit D	367.515	14.6389	0.0903825	0.714724	0.339783	0.0927112	0.759733	1.23765e-08	94426	95049	624	forward	3.6.3.15 4e-75	YP_001034105.1
SSA_0094	cell wall metabolism, LysM type protein	Group B streptococcal surface immunogenic protein	SSA_RS00550	LysM peptidoglycan-binding domain-containing protein	286.985	54.1401	-0.399906	0.0799182	-0.710671	0.000619575	-0.339496	0.0771597	95485	96582	1098	forward		YP_001034106.1	Function unknown
SSA_0095	thrC	Threonine synthase (EC 4.2.3.1)	SSA_RS00555	threonine synthase	300.42	34.3797	0.185266	0.358068	0.171963	0.404622	0.259255	0.085525	96695	98179	1485	forward	4.2.3.1 0.0	YP_001034107.1	Amino acid transport and metabolism
SSA_0097	norN	Multi antimicrobial extrusion (MATE) family transporter	SSA_RS00560	MATE family efflux transporter	35.76	14.9594	-0.571881	0.177538	0.00484374	0.995921	-0.0126082	0.976941	98288	99565	1278	forward		YP_001034108.1	Defense mechanisms
SSA_0098	HAD superfamily hydrolase	Hydrolase, haloacid dehalogenase-like family	SSA_RS00565	HAD-IA family hydrolase	33.96	11.6224	-0.120566	0.818201	0.102367	0.898327	0.162989	0.702103	99562	100176	615	forward		YP_001034109.1	General function prediction only
SSA_0099	hypothetical protein	hypothetical protein	SSA_RS00570	YcxB family protein	68.8975	8.89708	-0.129379	0.777011	0.0125653	0.98465	0.422955	0.128662	100224	100709	486	reverse		YP_001034110.1
SSA_0100	polA	DNA polymerase I (EC 2.7.7.7)	SSA_RS00575	DNA polymerase I	253.565	36.1198	0.0608416	0.808244	-0.112897	0.661887	0.136615	0.436118	100820	103462	2643	forward	2.7.7.7 0.0	YP_001034111.1	DNA replication, recombination, and repair
SSA_0101	hypothetical protein	Uncharacterized CoA-binding protein YneT	SSA_RS00580	CoA-binding protein	294.713	43.4469	0.0569719	0.852631	0.170818	0.506758	0.313101	0.0655975	103736	104173	438	forward		YP_001034112.1	General function prediction only
SSA_0102	hypothetical protein	hypothetical protein	SSA_RS00585	kinase	308.5	37.6684	-0.0163411	0.968653	0.0259678	0.958741	0.321623	0.0624841	104175	104687	513	forward		YP_001034113.1
SSA_0103	hypothetical protein	hypothetical protein	SSA_RS00590	DUF975 family protein	137.968	19.8097	0.235253	0.44165	0.20122	0.530568	0.550201	0.00751907	104720	105580	861	reverse		YP_001034114.1	Function unknown
SSA_0104	tgt	Queuine tRNA-ribosyltransferase (EC 2.4.2.29)	SSA_RS00595	tRNA guanosine(34) transglycosylase Tgt	265.7	30.2025	-0.174232	0.482145	-0.198252	0.33617	0.010712	0.961589	105733	106875	1143	forward	2.4.2.29 0.0	YP_001034115.1	Translation, ribosomal structure and biogenesis
SSA_0105	uridine kinase	hypothetical protein	SSA_RS00600	uridine kinase	264.777	29.2092	-0.100202	0.745111	0.0332339	0.941876	0.1147	0.609909	106901	107539	639	forward	2.7.1.48 6e-07	YP_001034116.1	Nucleotide transport and metabolism
SSA_0106	rpsJ	SSU ribosomal protein S10p (S20e)	SSA_RS00605	30S ribosomal protein S10	2361.26	492.339	-0.293955	0.243462	-0.646245	0.00271752	-1.30884	7.39133e-13	107912	108220	309	forward		YP_001034117.1	Translation, ribosomal structure and biogenesis
SSA_0107	rplC	LSU ribosomal protein L3p (L3e)	SSA_RS00610	50S ribosomal protein L3	1470.38	428.284	-0.197869	0.530609	-0.487406	0.0623039	-1.16575	7.83778e-09	108305	108931	627	forward		YP_001034118.1
SSA_0108	rplD	LSU ribosomal protein L4p (L1e)	SSA_RS00615	50S ribosomal protein L4	1243.54	320.174	0.0129401	0.976746	-0.304068	0.246203	-0.949041	3.07287e-07	108956	109579	624	forward		YP_001034119.1
SSA_0109	rplW	LSU ribosomal protein L23p (L23Ae)	SSA_RS00620	50S ribosomal protein L23	1157.19	336.999	0.108076	0.769454	-0.168735	0.625131	-0.793675	0.000197214	109579	109875	297	forward		YP_001034120.1	Translation, ribosomal structure and biogenesis
SSA_0110	rplB	LSU ribosomal protein L2p (L8e)	SSA_RS00625	50S ribosomal protein L2	1135.39	374.307	0.235166	0.468505	-0.0631685	0.900174	-0.595036	0.00960168	109893	110726	834	forward		YP_001034121.1	Translation, ribosomal structure and biogenesis
SSA_0111	rpsS	SSU ribosomal protein S19p (S15e)	SSA_RS00630	30S ribosomal protein S19	1120.58	371.334	0.165115	0.666783	-0.0729825	0.881785	-0.622317	0.0125508	110812	111093	282	forward		YP_001034122.1	Translation, ribosomal structure and biogenesis
SSA_0112	rplV	LSU ribosomal protein L22p (L17e)	SSA_RS00635	50S ribosomal protein L22	904.858	295.661	0.22581	0.532562	0.00927015	0.987984	-0.497706	0.0398589	111105	111449	345	forward		YP_001034123.1
SSA_0113	rpsC	SSU ribosomal protein S3p (S3e)	SSA_RS00640	30S ribosomal protein S3	984.067	294.735	0.247526	0.428541	0.0210589	0.975997	-0.50288	0.0229616	111462	112115	654	forward		YP_001034124.1	Translation, ribosomal structure and biogenesis
SSA_0114	rplP	LSU ribosomal protein L16p (L10e)	SSA_RS00645	50S ribosomal protein L16	1117.73	277.57	0.14117	0.648487	-0.0589844	0.903715	-0.558743	0.00579939	112119	112532	414	forward		YP_001034125.1	Translation, ribosomal structure and biogenesis
SSA_0115	rpmC	LSU ribosomal protein L29p (L35e)	SSA_RS00650	50S ribosomal protein L29	801.627	259.292	0.0970535	0.812834	-0.159469	0.7022	-0.624894	0.0124965	112542	112748	207	forward		YP_001034126.1
SSA_0116	rpsQ	SSU ribosomal protein S17p (S11e)	SSA_RS00655	30S ribosomal protein S17	1084.25	303.069	0.184548	0.59795	-0.0685944	0.88769	-0.630904	0.00187618	112772	113032	261	forward		YP_001034127.1	Translation, ribosomal structure and biogenesis
SSA_0117	rplN	LSU ribosomal protein L14p (L23e)	SSA_RS00660	50S ribosomal protein L14	1066.41	375.77	0.248739	0.46864	0.021042	0.97965	-0.587361	0.0176326	113058	113426	369	forward		YP_001034128.1
SSA_0118	rplX	LSU ribosomal protein L24p (L26e)	SSA_RS00665	50S ribosomal protein L24	965.57	277.605	0.207242	0.577964	-0.0650753	0.88769	-0.662474	0.00269833	113503	113808	306	forward		YP_001034129.1	Translation, ribosomal structure and biogenesis
SSA_0119	rplE	LSU ribosomal protein L5p (L11e)	SSA_RS00670	50S ribosomal protein L5	1111.66	278.059	0.271008	0.404146	-0.0839012	0.806251	-0.638696	0.000406508	113832	114374	543	forward		YP_001034130.1	Translation, ribosomal structure and biogenesis
SSA_0120	rpsH	SSU ribosomal protein S8p (S15Ae)	SSA_RS00680	30S ribosomal protein S8	1465.83	284.769	0.162108	0.60909	-0.2027	0.437219	-0.790007	8.74961e-07	114758	115156	399	forward		YP_001034132.1
SSA_0121	hypothetical protein	hypothetical protein	SSA_RS00685	hypothetical protein	1874.23	454.229	0.200807	0.566689	-0.154773	0.649205	-0.636904	0.00130088	115323	115502	180	forward		YP_001034133.1
SSA_0122	rplF	LSU ribosomal protein L6p (L9e)	SSA_RS00690	50S ribosomal protein L6	1159.71	268.619	0.259746	0.401738	-0.0596807	0.881694	-0.544874	0.00268841	115567	116103	537	forward		YP_001034134.1	Translation, ribosomal structure and biogenesis
SSA_0123	rplR	LSU ribosomal protein L18p (L5e)	SSA_RS00695	50S ribosomal protein L18	1258.89	344.672	0.184372	0.555925	-0.119597	0.741449	-0.553769	0.00546471	116188	116544	357	forward		YP_001034135.1	Translation, ribosomal structure and biogenesis
SSA_0124	rpsE	SSU ribosomal protein S5p (S2e)	SSA_RS00700	30S ribosomal protein S5	1379.05	264.123	0.0364098	0.913042	-0.281786	0.150979	-0.686901	9.25972e-07	116562	117056	495	forward		YP_001034136.1	Translation, ribosomal structure and biogenesis
SSA_0125	rpmD	LSU ribosomal protein L30p (L7e)	SSA_RS00705	50S ribosomal protein L30	1531.91	366.967	-0.0454754	0.89193	-0.196296	0.481448	-0.628754	0.000252895	117070	117252	183	forward		YP_001034137.1	Translation, ribosomal structure and biogenesis
SSA_0126	rplO	LSU ribosomal protein L15p (L27Ae)	SSA_RS00710	50S ribosomal protein L15	850.42	173.057	0.0137525	0.974285	-0.154687	0.552642	-0.644372	8.45653e-05	117407	117847	441	forward		YP_001034138.1	Translation, ribosomal structure and biogenesis
SSA_0127	secY	Protein translocase subunit SecY	SSA_RS00715	preprotein translocase subunit SecY	986.863	108.787	0.0787155	0.76106	-0.281967	0.0416682	-0.758875	1.3954e-09	117860	119167	1308	forward		YP_001034139.1	Intracellular trafficking and secretion
SSA_0128	adk	Adenylate kinase (EC 2.7.4.3)	SSA_RS00720	adenylate kinase	312.218	91.3375	0.174351	0.577033	-0.499354	0.0686014	-1.44387	5.79516e-11	119341	119979	639	forward	2.7.4.3 4e-106	YP_001034140.1	Nucleotide transport and metabolism
SSA_0129	infA	Translation initiation factor 1	SSA_RS00725	translation initiation factor IF-1	4585.42	1026	-0.44336	0.0189469	-0.591758	0.013081	-1.24925	3.75938e-15	120097	120315	219	forward		YP_001034141.1	Translation, ribosomal structure and biogenesis
SSA_0130	rpsM	SSU ribosomal protein S13p (S18e)	SSA_RS00735	30S ribosomal protein S13	3574.73	1046.33	-0.199418	0.459122	-0.457268	0.0885548	-1.13748	1.12598e-09	120472	120837	366	forward		YP_001034143.1	Translation, ribosomal structure and biogenesis
SSA_0131	rpsK	SSU ribosomal protein S11p (S14e)	SSA_RS00740	30S ribosomal protein S11	3013.41	941.637	-0.161403	0.591258	-0.460296	0.0933443	-1.2424	2.77473e-10	120857	121240	384	forward		YP_001034144.1	Translation, ribosomal structure and biogenesis
SSA_0132	rpoA	DNA-directed RNA polymerase alpha subunit (EC 2.7.7.6)	SSA_RS00745	DNA-directed RNA polymerase subunit alpha	2362.45	711.572	-0.203491	0.453698	-0.47208	0.108959	-1.35377	1.18813e-13	121286	122224	939	forward	2.7.7.6 2e-159	YP_001034145.1	Transcription
SSA_0133	rplQ	LSU ribosomal protein L17p	SSA_RS00750	50S ribosomal protein L17	2749.89	790.815	-0.177649	0.53019	-0.504782	0.0764988	-1.47768	1.50059e-15	122236	122622	387	forward		YP_001034146.1	Translation, ribosomal structure and biogenesis
SSA_0133b	gamma-glutamylcysteine synthetase	N/A	N/A	N/A	58.6575	9.16752	-0.085704	0.829697	0.200314	0.592616	0.125639	0.633805	122870	123862	993	forward	6.3.2.2
SSA_0134	mrcB (should be "transglycosidase" and replace 0175	N/A	SSA_RS01035	penicillin-binding protein	311.522	20.4747	-0.236308	0.133895	-0.0767949	0.727885	0.128177	0.281539	172122	174536	2415	forward		YP_001034186.1	Cell envelope biogenesis, outer membrane
SSA_0135	adcR	Transcriptional repressor AdcR for Zn(2+)-responsive expression	SSA_RS00840	MarR family transcriptional regulator	43.625	26.1701	-0.787819	0.0619602	0.974855	0.0401071	-0.1648	0.783227	130705	131148	444	forward		YP_001034147.1	Transcription
SSA_0136	adcC	Zinc ABC transporter, ATP-binding protein AdcC	SSA_RS00845	metal ABC transporter ATP-binding protein	39.0675	33.3136	-0.10803	0.867506	1.1821	0.0270549	0.616725	0.382615	131145	131855	711	forward		YP_001034148.1	Inorganic ion transport and metabolism
SSA_0137	adcB	Zinc ABC transporter, permease protein AdcB	SSA_RS00850	metal ABC transporter permease	44.7625	12.6473	0.680634	0.0610139	1.78005	1.16958e-11	0.750138	0.0157388	131848	132654	807	forward		YP_001034149.1	Inorganic ion transport and metabolism
SSA_0138	adcA	Zinc ABC transporter, substrate-binding lipoprotein AdcA	SSA_RS00855	zinc ABC transporter substrate-binding protein AdcA	61.735	20.9984	0.694686	0.00838068	1.8653	4.23137e-16	0.791899	0.000873996	132664	134166	1503	forward		YP_001034150.1	General function prediction only
SSA_0139	copper transport operon or penicillinase transcriptional repressor	Negative transcriptional regulator-copper transport operon	SSA_RS00860	CopY/TcrY family copper transport repressor	9.8575	4.34574	0.0388933	0.966579	0.149379	0.87594	0.53222	0.421575	134314	134757	444	forward		YP_001034151.1	Transcription
SSA_0140	ctpA	Copper-translocating P-type ATPase (EC 3.6.3.4)	SSA_RS00865	copper-translocating P-type ATPase	20.25	1.88145	-0.444814	0.146212	0.00646374	0.990574	-0.119741	0.671885	134757	137003	2247	forward	3.6.3.4 0.0	YP_001034152.1	Inorganic ion transport and metabolism
SSA_0141	copper chaperone	Copper chaperone	SSA_RS00870	heavy-metal-associated domain-containing protein	35.475	10.0618	-0.305373	0.584804	-0.283162	0.690755	-0.195964	0.742297	137024	137242	219	forward		YP_001034153.1	Inorganic ion transport and metabolism
SSA_0142	hypothetical protein	N/A	N/A	N/A	434.123	36.6044	-0.0191717	0.967934	0.168456	0.600304	0.451253	0.022135	137361	137930	570	forward		YP_001034154.1
SSA_0143	hypothetical protein	hypothetical protein	N/A	N/A	504.525	60.8383	0.0169985	0.97188	0.114638	0.776926	0.411781	0.0836967	137595	137930	336	forward		YP_001034155.1
SSA_0144	TetR family transcriptional regulator	Transcriptional regulator, AcrR family	SSA_RS00880	TetR/AcrR family transcriptional regulator	352.61	76.4762	0.206727	0.445044	0.0231656	0.969409	0.599167	0.00417331	138073	138645	573	reverse		YP_001034156.1	Transcription
SSA_0145	TetR family transcriptional regulator	Transcriptional regulator, AcrR family	SSA_RS00885	TetR/AcrR family transcriptional regulator	457.275	91.6884	-0.516365	0.0197252	-0.672789	0.000945049	-0.25029	0.308177	138858	139460	603	reverse		YP_001034157.1	Transcription
SSA_0146	DNA repair ATPase	hypothetical protein	SSA_RS00890	YSIRK signal domain/LPXTG anchor domain surface protein	0.8675	0.429913	-0.124913	N/A	-0.410559	0.582264	0.182411	0.833684	139816	142209	2394	forward		YP_001034158.1	General function prediction only
SSA_0148	sugar ABC transporter ATP-binding protein	Maltodextrin ABC transporter, ATP-binding protein MsmX	SSA_RS00895	sn-glycerol-3-phosphate ABC transporter ATP-binding protein UgpC	533.908	48.1264	0.866637	6.24494e-11	0.12254	0.701808	-2.16318	1.16751e-57	142387	143517	1131	forward		YP_001034159.1	Carbohydrate transport and metabolism
SSA_0149	hypothetical protein	hypothetical protein	SSA_RS00900	hypothetical protein	40.615	5.8457	-0.103116	0.878951	-0.235397	0.749863	-0.465946	0.445159	143704	143883	180	forward		YP_001034160.1
SSA_0150	hypothetical protein	hypothetical protein	SSA_RS00905	hypothetical protein	13.2475	6.30263	-0.146741	0.800814	-0.00522144	0.995921	-0.112663	0.829645	144066	145277	1212	forward		YP_001034161.1
SSA_0151	hypothetical protein	hypothetical protein	SSA_RS00910	hypothetical protein	7.9475	3.21455	-0.197025	N/A	-0.157569	0.874197	-0.345122	0.654257	145484	145921	438	forward		YP_001034162.1
SSA_0152	hypothetical protein	hypothetical protein	SSA_RS00915	TraM recognition domain-containing protein	10.4675	2.18918	-0.144339	0.76106	-0.00501308	0.994603	-0.0599207	0.886763	145929	148781	2853	forward		YP_001034163.1
SSA_0153	hypothetical protein	hypothetical protein	SSA_RS00920	hypothetical protein	22.9225	4.73377	-0.23414	0.651669	-0.205072	0.737621	-0.325434	0.460541	148807	149553	747	forward		YP_001034164.1
SSA_0154	hypothetical protein	hypothetical protein	SSA_RS00925	hypothetical protein	5.4075	1.12902	-0.24872	0.673316	-0.778934	0.185639	-1.30105	0.0412354	149966	151000	1035	forward		YP_001034165.1
SSA_0155	hypothetical protein	hypothetical protein	SSA_RS00930	hypothetical protein	3.0275	2.39131	-0.169918	N/A	0.0166415	N/A	-0.656365	0.474117	151091	151456	366	forward		YP_001034166.1
SSA_0156	chaperone ATPase	hypothetical protein	SSA_RS00935	ATP-dependent Clp protease ATP-binding subunit	4.27	1.33209	-0.315888	0.573059	-0.412394	0.528547	-1.26844	0.0295137	151456	153372	1917	forward		YP_001034167.1	Posttranslational modification, protein turnover, chaperones
SSA_0157	hypothetical protein	hypothetical protein	SSA_RS00940	hypothetical protein	44.69	14.7373	-0.39513	0.44165	-1.13767	0.0132438	-2.16833	0.000121682	153643	153927	285	forward		YP_001034168.1
SSA_0158	hypothetical protein	hypothetical protein	SSA_RS00945	hypothetical protein	15.245	4.73777	-0.429026	0.361153	-1.70462	4.64329e-05	-2.36695	8.50136e-07	153931	155124	1194	forward		YP_001034169.1
SSA_0159	hypothetical protein	hypothetical protein	SSA_RS00950	beta-carotene 15,15'-monooxygenase	12.6425	3.29871	-0.37129	0.398958	-0.793472	0.0599532	-1.54346	7.16318e-05	155130	157106	1977	forward		YP_001034170.1	Intracellular trafficking and secretion
SSA_0160	hypothetical protein	hypothetical protein	SSA_RS00960	hypothetical protein	1.7125	0.679185	0.0554807	N/A	0.111283	N/A	-0.0557464	0.957959	158867	159571	705	forward		YP_001034171.1
SSA_0161	hypothetical protein	putative ATPase TraE	SSA_RS00965	hypothetical protein	3.175	2.18817	0.146448	0.817596	-0.497566	0.476455	-1.06346	0.10999	159577	161514	1938	forward		YP_001034172.1
SSA_0162	hypothetical protein	hypothetical protein	SSA_RS00970	hypothetical protein	4.6925	1.36141	-0.199012	N/A	-0.302291	0.713365	-0.160017	0.838555	161523	162191	669	forward		YP_001034173.1
SSA_0163	hypothetical protein	hypothetical protein	SSA_RS00975	hypothetical protein	4.2375	3.35382	-0.240798	N/A	-0.213085	0.806363	-0.229597	0.808631	162259	162594	336	forward		YP_001034174.1
SSA_0164	hypothetical protein	hypothetical protein	SSA_RS00980	CHAP domain-containing protein	4.235	2.3248	-0.663302	N/A	-0.211221	0.799412	-0.611129	0.367111	162610	164049	1440	forward		YP_001034175.1	Cell motility and secretion / Intracellular trafficking and secretion
SSA_0165	hypothetical protein	hypothetical protein	SSA_RS00985	hypothetical protein	7.3475	1.752	-0.418313	N/A	-0.709315	0.26502	-0.673269	0.325119	164070	164675	606	forward		YP_001034176.1
SSA_0166	hypothetical protein	hypothetical protein	SSA_RS00990	hypothetical protein	58.2075	3.85223	-0.152328	0.7475	-0.197018	0.683922	0.251629	0.459311	164773	165198	426	forward		YP_001034177.1
SSA_0167	hypothetical protein	Sporozoite surface protein 2 precursor	SSA_RS00995	LPXTG cell wall anchor domain-containing protein	59.195	10.9744	0.0894669	0.823914	-0.235569	0.51064	0.0771043	0.773717	165386	166387	1002	forward		YP_001034178.1
SSA_0168	hypothetical protein	hypothetical protein	SSA_RS01000	hypothetical protein	10.2225	5.39572	-0.293708	0.599731	-0.505072	0.421208	-0.865503	0.129336	166589	167569	981	forward		YP_001034179.1
SSA_0169	hypothetical protein	hypothetical protein	SSA_RS01005	hypothetical protein	451.707	116.935	-0.746492	0.0118127	-0.465981	0.118226	0.112938	0.710827	167873	168067	195	forward		YP_001034180.1
SSA_0170	hypothetical protein	hypothetical protein	SSA_RS01010	hypothetical protein	122.65	17.5484	0.329391	0.259128	0.427948	0.100118	1.04959	1.1857e-06	168212	168790	579	reverse		YP_001034181.1
SSA_0171	Cro family transcriptional regulator	hypothetical protein	SSA_RS01015	helix-turn-helix transcriptional regulator	118.43	25.9972	0.129307	0.805898	0.23576	0.600304	0.813363	0.00666381	168847	169038	192	reverse		YP_001034182.1	Transcription
SSA_0172	XRE family transcriptional regulator	Transcriptional regulator, Xre family	SSA_RS01020	helix-turn-helix transcriptional regulator	7.9425	7.31388	-0.0501023	N/A	-0.534253	0.446514	-0.117782	0.880944	169272	169724	453	forward		YP_001034183.1	Transcription
SSA_0173	rrmA	23S rRNA (guanine(748)-N(1))-methyltransferase (EC 2.1.1.188)	SSA_RS01025	methyltransferase domain-containing protein	13.645	4.22606	-0.390195	0.443549	-0.544553	0.308478	-0.867049	0.0731599	169778	170617	840	reverse	2.1.1.51 2e-95	YP_001034184.1	Coenzyme metabolism
SSA_0174	tyrS	Tyrosyl-tRNA synthetase (EC 6.1.1.1)	SSA_RS01030	tyrosine--tRNA ligase	281.293	45.3423	-0.0272898	0.935248	0.172058	0.388796	0.517558	0.00381498	170711	171970	1260	reverse	6.1.1.1 0.0	YP_001034185.1	Translation, ribosomal structure and biogenesis
SSA_0176	rpoB	DNA-directed RNA polymerase beta subunit (EC 2.7.7.6)	SSA_RS01040	DNA-directed RNA polymerase subunit beta	421.252	82.176	0.0612511	0.840925	-0.126711	0.574427	-0.097487	0.57473	175113	178496	3384	forward	2.7.7.6 0.0	YP_001034188.1	Transcription
SSA_0177	rpoC	DNA-directed RNA polymerase beta' subunit (EC 2.7.7.6)	SSA_RS01045	DNA-directed RNA polymerase subunit beta'	625.433	121.029	0.0821126	0.756751	-0.0629575	0.825036	-0.0982875	0.579047	178537	182184	3648	forward	2.7.7.6 0.0	YP_001034189.1	Transcription
SSA_0178	epsC	UDP-N-acetylglucosamine 2-epimerase (EC 5.1.3.14)	SSA_RS01050	UDP-N-acetylglucosamine 2-epimerase (non-hydrolyzing)	109.185	10.1406	0.759207	3.39402e-05	0.245654	0.308478	0.604561	0.000254083	182948	184105	1158	forward	5.1.3.14 3e-155	YP_001034190.1	Cell envelope biogenesis, outer membrane
SSA_0179	hypothetical protein	hypothetical protein	SSA_RS01055	hypothetical protein	83.96	8.40349	0.706215	0.00037114	0.599013	0.00211576	1.06089	3.72868e-08	184098	184886	789	forward		YP_001034191.1
SSA_0180	hypothetical protein	hypothetical protein	SSA_RS11695	hypothetical protein	51.64	20.1069	0.64977	0.135538	0.628496	0.202062	1.19708	0.00442996	184898	185041	144	forward		YP_001034192.1
SSA_0181	glycosyl transferase family protein	Glycosyltransferase	SSA_RS01060	glycosyltransferase	68.3025	13.091	0.638751	0.0011454	0.669109	0.00030269	1.47675	1.00284e-20	185034	186344	1311	forward		YP_001034193.1	Cell envelope biogenesis, outer membrane
SSA_0182	endoglucanase	hypothetical protein	SSA_RS01065	endoglucanase	119.897	23.8902	0.468007	0.0184009	0.451828	0.0191775	1.17087	3.32477e-14	186431	187459	1029	forward	3.2.1.73 1e-35	YP_001034194.1
SSA_0183	hypothetical protein	DNA binding protein, FIG046916	SSA_RS01070	DUF1033 family protein	100.705	34.5462	-0.905184	0.00557034	-0.667772	0.100405	-0.574793	0.0690609	187778	188158	381	forward		YP_001034195.1
SSA_0184	comYA	Late competence protein ComGA, access of DNA to ComEA	SSA_RS01075	Flp pilus assembly complex ATPase component TadA	314.717	123.811	0.662612	0.0108364	1.33638	6.90117e-06	0.381658	0.225114	188288	189229	942	forward		YP_001034196.1	Cell motility and secretion / Intracellular trafficking and secretion
SSA_0185	comYB	Late competence protein ComGB, access of DNA to ComEA	SSA_RS01080	type II secretion system F family protein	200.71	76.7387	0.912688	0.00117879	1.58489	1.02347e-08	0.672583	0.0147689	189189	190193	1005	forward		YP_001034197.1	Cell motility and secretion / Intracellular trafficking and secretion
SSA_0186	comYC	Late competence protein ComGC, access of DNA to ComEA, FIG007487	SSA_RS01085	prepilin-type N-terminal cleavage/methylation domain-containing protein	114.203	52.5184	0.891135	0.010859	1.81691	3.60164e-09	1.0287	0.00137397	190193	190510	318	forward		YP_001034198.1	Intracellular trafficking and secretion
SSA_0187	comYD	Late competence protein ComGD, access of DNA to ComEA, FIG038316	SSA_RS01090	hypothetical protein	181.98	88.2846	0.657879	0.0508034	1.63921	3.20416e-07	0.989666	0.0026064	190482	190904	423	forward		YP_001034199.1	Cell motility and secretion / Intracellular trafficking and secretion
SSA_0188	hypothetical protein	Late competence protein ComGE, FIG075573	SSA_RS01095	hypothetical protein	177.4	81.5779	0.552861	0.125958	1.63187	3.49988e-06	1.12696	0.00088615	190930	191163	234	forward		YP_001034200.1
SSA_0189	competence protein ComGF	Late competence protein ComGF, access of DNA to ComEA, FIG012620	SSA_RS01100	competence protein ComGF	182.373	99.6733	0.610938	0.0757833	1.61068	4.43851e-06	1.14249	0.000851179	191147	191575	429	forward		YP_001034201.1	Intracellular trafficking and secretion
SSA_0190	hypothetical protein	Late competence protein ComGG, FIG068335	SSA_RS01105	hypothetical protein	226.302	100.124	0.604859	0.0411609	1.58333	1.17333e-06	1.19232	0.000123138	191613	191957	345	forward		YP_001034202.1
SSA_0191	adenine-specific DNA methylase	Adenine-specific methyltransferase (EC 2.1.1.72)	SSA_RS01110	class I SAM-dependent methyltransferase	365.743	36.6132	0.607803	0.0127915	1.2513	6.82154e-13	0.67801	1.58578e-05	192039	193004	966	forward		YP_001034203.1	DNA replication, recombination, and repair
SSA_0192	ackA	Acetate kinase (EC 2.7.2.1)	SSA_RS01115	acetate kinase	1138.84	159.199	0.742631	1.35604e-08	0.43324	0.000644612	-0.437661	0.00132714	193041	194234	1194	forward	2.7.2.1 1e-174	YP_001034204.1	Energy production and conversion
SSA_0193	CAAX amino terminal protease family protein	Membrane-bound protease, CAAX family	SSA_RS01120	CPBP family intramembrane metalloprotease	125.385	20.9047	-0.46491	0.094598	-0.59615	0.0315765	-0.963558	4.4057e-05	194450	195127	678	forward		YP_001034205.1
SSA_0195	hypothetical protein	Membrane-bound protease, CAAX family	SSA_RS01125	CAAX protease family protein	198.25	100.286	-0.236384	0.553605	0.388138	0.346818	0.430067	0.194497	195245	195883	639	forward		YP_001034206.1
SSA_0197	folP	Dihydropteroate synthase (EC 2.5.1.15)	SSA_RS01130	dihydropteroate synthase	165.507	72.9574	-0.278022	0.44165	-0.0369347	0.962872	-0.613901	0.0377644	196078	197031	954	forward	2.5.1.15 9e-109	YP_001034207.1	Coenzyme metabolism
SSA_0198	dihydrofolate synthetase	Dihydrofolate synthase (EC 6.3.2.12) @ Folylpolyglutamate synthase (EC 6.3.2.17)	SSA_RS01135	bifunctional folylpolyglutamate synthase/dihydrofolate synthase	120.495	41.4455	-0.0266207	0.966579	0.188481	0.581758	-0.307617	0.348897	197033	198427	1395	forward	6.3.2.12 1e-117 6.3.2.17 1e-94	YP_001034208.1	Coenzyme metabolism
SSA_0199	folE	GTP cyclohydrolase I (EC 3.5.4.16) type 1	SSA_RS01140	GTP cyclohydrolase I FolE	176.373	65.7075	-0.360388	0.25537	-0.0905724	0.859391	-0.461683	0.10999	198408	198962	555	forward	3.5.4.16 4e-70	YP_001034209.1	Coenzyme metabolism
SSA_0200	folK	Dihydroneopterin aldolase (EC 4.1.2.25) / 2-amino-4-hydroxy-6-hydroxymethyldihydropteridine pyrophosphokinase (EC 2.7.6.3)	SSA_RS01145	2-amino-4-hydroxy-6- hydroxymethyldihydropteridine diphosphokinase	272.325	67.7626	-0.227148	0.407799	-0.149591	0.663269	-0.645197	0.000802327	199050	199862	813	forward	2.7.6.3 4e-98 4.1.2.25 4e-98	YP_001034210.1	Coenzyme metabolism
SSA_0201	multidrug ABC transporter	Hydroxymethylpyrimidine ABC transporter, ATPase component	SSA_RS01150	ATP-binding cassette domain-containing protein	1.555	1.45825	-0.127306	N/A	-0.328424	N/A	-0.843507	0.341433	199957	200664	708	forward		YP_001034211.1	Defense mechanisms
SSA_0202	hypothetical protein	ABC transporter, permease protein	SSA_RS01155	lantibiotic ABC transporter permease	1.1775	1.07847	-0.0463229	N/A	0.163883	N/A	-0.609119	0.505986	200666	201454	789	forward		YP_001034212.1
SSA_0203	hypothetical protein	hypothetical protein	SSA_RS01160	lantibiotic ABC transporter permease	0.7625	1.11356	0.0646555	N/A	0.445731	N/A	-0.114699	0.908012	201454	202176	723	forward		YP_001034213.1
SSA_0204	nisR	Two-component transcriptional response regulator, LuxR family	SSA_RS01165	response regulator transcription factor	35.765	8.91632	-0.221953	0.6138	0.257234	0.528275	0.86191	0.00100675	202189	202887	699	forward		YP_001034214.1	Signal transduction mechanisms / Transcription
SSA_0205	nisK	Two-component sensor histidine kinase, Nisin biosynthesis sensor NisK (EC 2.7.3.-)	SSA_RS01170	HAMP domain-containing histidine kinase	49.6	3.65759	-0.257837	0.431657	0.179507	0.612168	0.450274	0.0314075	202854	203891	1038	forward	2.7.3.- 4e-34	YP_001034215.1	Signal transduction mechanisms
SSA_0206	hypothetical protein	hypothetical protein	SSA_RS11700	hypothetical protein	55.63	13.3399	-0.620168	0.195374	0.0977856	0.910259	-0.0912122	0.87214	204388	204552	165	forward		YP_001034217.1
SSA_0207	hypothetical protein	hypothetical protein	SSA_RS01185	hypothetical protein	44.475	13.2214	0.0209768	0.976746	0.0156634	0.983985	-0.0694507	0.879018	204562	204996	435	forward		YP_001034218.1
SSA_0208	hypothetical protein	ATP-dependent Zn protease	SSA_RS01190	DUF1846 domain-containing protein	303.705	56.5948	0.214332	0.33602	0.366818	0.129035	0.666175	1.64766e-05	205050	206534	1485	reverse		YP_001034219.1	Function unknown
SSA_0209	pepA	Glutamyl aminopeptidase (EC 3.4.11.7)	SSA_RS01195	glutamyl aminopeptidase	175.692	42.8825	0.21639	0.392172	0.482944	0.0201972	0.746573	1.16524e-05	206654	207718	1065	reverse	3.4.11.7 0.0	YP_001034220.1	Carbohydrate transport and metabolism
SSA_0210	hypothetical protein	FIG014356: hypothetical protein	SSA_RS01200	DUF4651 domain-containing protein	153.945	29.0657	-0.544392	0.0884856	-0.160093	0.700226	0.026992	0.930419	207889	208176	288	forward		YP_001034221.1
SSA_0211	trxA2	FIG009688: Thioredoxin	SSA_RS01205	thioredoxin family protein	161.26	31.7942	-0.768868	0.00390532	-0.0224569	0.97965	0.0461951	0.879677	208173	208508	336	forward		YP_001034222.1	Posttranslational modification, protein turnover, chaperones / Energy production and conversion
SSA_0212	phenylalanyl-tRNA synthetase subunit beta	Phenylalanyl-tRNA synthetase domain protein (Bsu YtpR)	SSA_RS01210	DUF4479 and tRNA-binding domain-containing protein	369.152	68.652	-0.313297	0.194155	-0.0577612	0.904544	-0.0333265	0.877753	208505	209131	627	forward		YP_001034223.1	General function prediction only
SSA_0213	hypothetical protein	hypothetical protein	SSA_RS01215	hypothetical protein	28.9775	13.6178	0.269299	0.585024	0.209824	0.747807	0.965495	0.00679503	209630	210217	588	reverse		YP_001034224.1
SSA_0214	ssb2	FIG107367: tRNA-binding protein	SSA_RS01220	single-stranded DNA-binding protein	507.472	284.253	0.392146	0.292314	1.2236	0.0152783	0.553231	0.311842	210347	210742	396	forward		YP_001034225.1	DNA replication, recombination, and repair
SSA_0215	rbsB	periplasmic fructose-binding protein component of signal transduction system LevT	SSA_RS01225	sugar ABC transporter substrate-binding protein	66.7675	17.3111	0.0897772	0.808415	0.54578	0.0243298	0.888566	4.08132e-06	211023	212009	987	forward		YP_001034226.1	Carbohydrate transport and metabolism
SSA_0216	histidine kinase	fructose sensor histidine kinase	SSA_RS01230	sensor histidine kinase	96.455	10.4287	0.275328	0.258042	0.547926	0.000747835	0.912751	2.95645e-11	212009	213322	1314	forward		YP_001034227.1	Signal transduction mechanisms
SSA_0217	two-component response transcriptional regulator	Two-component transcriptional response regulator, LuxR family	SSA_RS01235	response regulator transcription factor	137.07	14.3799	0.130659	0.651686	0.467566	0.0110736	0.681333	1.13001e-05	213315	213998	684	forward		YP_001034228.1	Signal transduction mechanisms / Transcription
SSA_0218	sugar ABC transporter periplasmic protein	periplasmic fructose-binding protein component of signal transduction system LevQ	SSA_RS01240	sugar ABC transporter substrate-binding protein	160.815	21.5965	0.0547334	0.861081	0.360535	0.0327041	0.656215	7.58651e-06	213995	215278	1284	forward		YP_001034229.1	Carbohydrate transport and metabolism
SSA_0219	PTS system sugar-specific transporter subunit IIA	PTS system, fructose- and mannose-inducible IIA component	SSA_RS01245	PTS fructose transporter subunit IIA	10.1975	4.07478	-0.338606	N/A	-0.662118	0.310068	-1.44309	0.0481715	215499	215936	438	forward	2.7.1.69 1e-19	YP_001034230.1	Carbohydrate transport and metabolism
SSA_0220	PTS system mannose-specific transporter subunit IIB	PTS system, fructose- and mannose-inducible IIB component	SSA_RS01250	PTS sugar transporter subunit IIB	9.68	0.915278	-0.110291	0.871921	-1.07668	0.0558418	-2.27414	0.00144803	215980	216474	495	forward	2.7.1.69 3e-51	YP_001034231.1
SSA_0221	PTS system mannose-specific transporter subunit IIC	PTS system, fructose- and mannose-inducible IIC component	SSA_RS01255	PTS sugar transporter subunit IIC	16.5275	2.3997	-0.60062	0.178734	-1.7101	0.000143007	-2.47729	1.94478e-06	216502	217347	846	forward		YP_001034232.1
SSA_0222	PTS system mannose-specific transporter subunit IID	PTS system, fructose- and mannose-inducible IID component	SSA_RS01260	PTS system mannose/fructose/sorbose family transporter subunit IID	23.055	3.69669	-0.756347	0.0525363	-1.75216	1.50823e-05	-2.61614	2.59491e-08	217349	218185	837	forward		YP_001034233.1
SSA_0224	hypothetical protein	PTS system, fructose- and mannose-inducible putative EII component	SSA_RS01265	hypothetical protein	24.625	13.0114	-0.433689	0.408259	-1.12585	0.0371019	-2.02383	0.00273813	218280	218570	291	forward		YP_001034234.1
SSA_0225	groES	Heat shock protein 10 kDa family chaperone GroES	SSA_RS01270	co-chaperone GroES	113.957	79.3004	-0.34301	0.459699	0.590392	0.196174	0.424694	0.349314	218774	219055	282	forward		YP_001034235.1	Posttranslational modification, protein turnover, chaperones
SSA_0226	groEL	Heat shock protein 60 kDa family chaperone GroEL	SSA_RS01275	chaperonin GroEL	244.532	89.2855	-0.0872661	0.806256	0.44615	0.123448	0.167347	0.547256	219079	220701	1623	forward		YP_001034236.1	Posttranslational modification, protein turnover, chaperones
SSA_0227	collagen-binding surface protein	Putative peptidoglycan bound protein (LPXTG motif) Lmo0160 homolog	SSA_RS01280	Cna B-type domain-containing protein	88.7	18.827	0.645004	0.00176678	1.06242	3.07949e-07	1.11454	6.85495e-10	221169	223022	1854	forward		YP_001034237.1	Cell envelope biogenesis, outer membrane
SSA_0228	hypothetical protein	hypothetical protein	N/A	N/A	384.137	52.2032	-0.134945	0.734513	-0.668029	0.0208322	-0.497994	0.116428	223495	223626	132	forward		YP_001034238.1
SSA_0229	hypothetical protein	N/A	N/A	N/A	1458.55	112.988	-0.136057	0.614914	-0.543808	0.00611303	-0.414732	0.0283613	223667	223765	99	forward		YP_001034239.1
SSA_0230	hypothetical protein	hypothetical protein	SSA_RS01285	low temperature requirement protein A	769.308	72.936	-0.237945	0.33155	-0.847501	7.46324e-07	-0.805692	1.8445e-05	223894	225039	1146	reverse		YP_001034240.1
SSA_0231	hypothetical protein	hypothetical protein	SSA_RS01290	membrane protein	1031.49	178.646	0.275857	0.221783	0.0495721	0.898327	0.194585	0.381457	225845	227134	1290	forward		YP_001034241.1
SSA_0232	hypothetical protein	N/A	SSA_RS01295	hypothetical protein	728.158	124.507	0.207699	0.426971	0.0110953	0.982468	0.177593	0.495515	227144	227329	186	forward		YP_001034242.1
SSA_0233	permease	Uncharacterized UPF0118 membrane protein	SSA_RS01300	AI-2E family transporter	562.435	62.2363	0.311463	0.131041	0.167335	0.464951	0.478261	0.00590135	227335	228231	897	forward		YP_001034243.1	General function prediction only
SSA_0234	hypothetical protein	putative membrane protein	SSA_RS01310	membrane protein	651.17	109.127	0.37432	0.098888	0.557206	0.013854	1.36705	8.52246e-13	228505	229020	516	reverse		YP_001034244.1
SSA_0235	int	Phage integrase	SSA_RS01325	site-specific integrase	19.2775	1.70244	0.442396	0.2323	0.128291	0.81584	-0.0913211	0.834243	229693	230832	1140	forward		YP_001034245.1	DNA replication, recombination, and repair
SSA_0236	cshA	Replication-associated recombination protein RarA	SSA_RS01335	replication-associated recombination protein A	58.415	11.0434	0.228335	0.459122	0.185271	0.574418	0.569097	0.00553172	231257	232525	1269	reverse		YP_001034246.1	DNA replication, recombination, and repair
SSA_0238	hypothetical protein	hypothetical protein	SSA_RS01340	DUF3013 family protein	13.4675	7.10929	-0.378092	0.485652	0.0404022	0.97965	-0.260664	0.712732	232613	233083	471	forward		YP_001034247.1
SSA_0239	7,8-dihydro-8-oxoguanine-triphosphatase	MutT/Nudix family protein	SSA_RS01345	NUDIX domain-containing protein	6.88	10.0639	-0.291986	N/A	0.111886	0.920487	0.0430042	0.964226	233093	233545	453	forward	3.6.1.- 4e-47	YP_001034248.1	Nucleotide transport and metabolism
SSA_0240	acetyltransferase	Acetyltransferase, GNAT family	SSA_RS01350	GNAT family N-acetyltransferase	10.7475	15.8897	-0.388854	N/A	-0.130609	0.904983	0.141018	0.875497	233542	234012	471	forward		YP_001034249.1
SSA_0241	prmA	Ribosomal protein L11 methyltransferase	SSA_RS01355	50S ribosomal protein L11 methyltransferase	20.795	19.2345	-0.968743	0.0235587	-0.230181	0.769529	0.0567285	0.935687	234153	235109	957	forward	2.1.1.- 5e-151	YP_001034250.1	Translation, ribosomal structure and biogenesis
SSA_0242	16S rRNA (uracil(1498)-N(3))-methyltransferase	16S rRNA (uracil(1498)-N(3))-methyltransferase (EC 2.1.1.193)	SSA_RS01360	16S rRNA (uracil(1498)-N(3))-methyltransferase	31.0525	20.8772	-0.360148	0.459699	0.0896766	0.920159	0.168769	0.733639	235110	235862	753	forward		YP_001034251.1	Function unknown
SSA_0243	yfkN	2',3'-cyclic-nucleotide 2'-phosphodiesterase (EC 3.1.4.16) / 3'-nucleotidase (EC 3.1.3.6)	SSA_RS01365	bifunctional 2',3'-cyclic-nucleotide 2'-phosphodiesterase/3'-nucleotidase	205.395	47.2381	0.540753	0.00865184	-0.263548	0.460137	-1.16513	1.55575e-10	235906	238317	2412	reverse	3.1.4.16 0.0	YP_001034252.1	Nucleotide transport and metabolism
SSA_0244	hypothetical protein	putative secreted protein	SSA_RS01370	DUF1310 family protein	3.7675	3.19121	-0.177438	N/A	-0.214189	N/A	-0.112543	0.907699	238830	239222	393	forward		YP_001034253.1
SSA_0245	hypothetical protein	putative secreted protein	SSA_RS01375	DUF1310 family protein	3.335	2.50624	-0.175919	N/A	-0.517969	N/A	-0.476952	0.614975	239268	239660	393	forward		YP_001034254.1
SSA_0246	hypothetical protein	N/A	SSA_RS01380	DUF1310 family protein	22.9875	30.0362	-0.934148	N/A	-0.277046	0.74247	-0.208215	0.832259	239835	240158	324	forward		YP_001034255.1
SSA_0247	hypothetical protein	hypothetical protein	SSA_RS01385	hypothetical protein	23.72	26.8074	-0.438465	0.366843	-0.0937881	0.940494	-0.189289	0.834243	240164	241507	1344	forward		YP_001034256.1
SSA_0248	hypothetical protein	hypothetical protein	SSA_RS01390	hypothetical protein	28.3525	32.5089	-0.538547	0.28869	-0.0273635	0.98194	-0.356898	0.656115	241492	241896	405	forward		YP_001034257.1
SSA_0249	hypothetical protein	hypothetical protein	SSA_RS01395	hypothetical protein	76.49	39.8805	-0.297915	0.549017	-0.291923	0.598747	-0.444888	0.338647	241883	242167	285	forward		YP_001034258.1
SSA_0250	relA	Guanosine-3',5'-bis(diphosphate) 3'-pyrophosphohydrolase (EC 3.1.7.2) / GTP pyrophosphokinase (EC 2.7.6.5), (p)ppGpp synthetase II	SSA_RS01400	bifunctional (p)ppGpp synthetase/guanosine-3',5'-bis(diphosphate) 3'-pyrophosphohydrolase	101.513	44.3371	-0.680576	0.016837	-0.0178415	0.981168	0.0894335	0.800071	242299	244518	2220	forward	2.7.6.5 0.0	YP_001034259.1	Signal transduction mechanisms / Transcription
SSA_0251	dtd	D-aminoacyl-tRNA deacylase (EC 3.1.1.96)	SSA_RS01405	D-tyrosyl-tRNA(Tyr) deacylase	156.498	14.9269	-0.366189	0.19278	-0.146442	0.658845	-0.18344	0.489008	244587	245030	444	forward	3.1.-.- 8e-55	YP_001034260.1
SSA_0252	hypothetical protein	hypothetical protein	SSA_RS01410	DUF4037 domain-containing protein	41.0525	16.7506	0.139579	0.778232	0.161166	0.763559	0.749863	0.0196409	245124	245921	798	reverse		YP_001034261.1
SSA_0253	CAAX amino terminal protease family protein	hypothetical protein	SSA_RS01415	CPBP family intramembrane metalloprotease	7.8375	2.28307	0.158006	0.806678	0.0939471	0.933643	0.701835	0.200515	246421	247035	615	forward		YP_001034262.1
SSA_0254	hypothetical protein	UPF0310 protein YdcG	SSA_RS01420	EVE domain-containing protein	31.01	9.51232	0.00842733	0.995429	0.0433162	0.969687	0.228055	0.617448	247149	247574	426	reverse		YP_001034263.1
SSA_0255	multiple antibiotic resistance operon transcription repressor MarR	Transcriptional regulator, MarR family	SSA_RS01425	MarR family transcriptional regulator	26.715	10.3061	-0.190951	0.744776	-0.256068	0.694084	0.130937	0.798026	247567	248028	462	reverse		YP_001034264.1	Transcription
SSA_0256	Fe/Mn-dependent transcriptional repressor ScaR	Mn-dependent transcriptional regulator MntR	SSA_RS01430	metal-dependent transcriptional regulator	194.985	28.6024	-0.192665	0.51814	-0.495845	0.0436106	0.0743546	0.770639	248134	248781	648	reverse		YP_001034265.1	Transcription
SSA_0257	N-acetylmuramidase/lysin	Possible surface protein, responsible for cell interaction; contains cell adhesion domain and ChW-repeats	SSA_RS01435	YSIRK-type signal peptide-containing protein	147.553	26.8247	0.115576	0.636401	0.413729	0.0157205	0.476617	0.010862	249010	251892	2883	forward		YP_001034266.1
SSA_0258	hypothetical protein	hypothetical protein	SSA_RS01440	DUF3114 domain-containing protein	47.3625	10.4132	-0.230259	0.553605	0.325323	0.281554	0.594349	0.00390972	251977	253074	1098	forward		YP_001034267.1
SSA_0259	tpx	Thiol peroxidase, Tpx-type (EC 1.11.1.15)	SSA_RS01445	thiol peroxidase	1710.69	283.436	-0.135583	0.544122	-0.438369	0.0249854	-0.190108	0.271043	253095	253625	531	reverse	1.11.1.- 1e-73	YP_001034268.1	Posttranslational modification, protein turnover, chaperones
SSA_0262	ssaA	Manganese ABC transporter, ATP-binding protein SitB	SSA_RS01460	ATP-binding cassette domain-containing protein	41.49	34.3077	0.465479	N/A	0.405326	0.593765	0.660396	0.434204	<254533	254562	>30	reverse		YP_001034271.1	Inorganic ion transport and metabolism
SSA_0263	pepO	Neutral endopeptidase O (EC 3.4.24.-)	SSA_RS01465	endopeptidase	88.8725	22.3955	0.260927	0.33602	0.524495	0.0210078	0.16846	0.417012	254682	256574	1893	forward	3.4.24.- 0.0	YP_001034272.1	Posttranslational modification, protein turnover, chaperones
SSA_0264	PEP phosphonomutase-like protein	Hypothetical protein TEPIRE1_21570	SSA_RS01470	PEP phosphonomutase	136.358	28.4751	1.21349	5.99274e-09	-0.0901258	0.84741	-3.26454	1.94929e-27	256808	257704	897	forward		YP_001034273.1
SSA_0265	ORFA, transposon ISSsa1	Mobile element protein	N/A	N/A	72.74	9.54288	0.0565015	0.903473	-0.416997	0.243825	-0.621061	0.0310736	257799	258335	537	forward		YP_001034274.1	DNA replication, recombination, and repair
SSA_0266	ORFB, transposon ISSsa1	Putative transposase InsK for insertion sequence element IS150	N/A	N/A	97.54	21.7312	0.0260397	0.965006	-0.672617	0.0399078	-0.836638	0.00629247	258542	259150	609	forward		YP_001034275.1	DNA replication, recombination, and repair
SSA_0267	ROK family protein	Putative ROK-family transcriptional regulator	SSA_RS01480	ROK family transcriptional regulator	97.2875	9.53941	0.281679	0.288827	-0.504789	0.0559564	-1.1022	2.45538e-07	259231	260427	1197	reverse		YP_001034276.1	Transcription / Carbohydrate transport and metabolism
SSA_0268	ptcB	PTS system, cellobiose-specific IIB component (EC 2.7.1.205)	SSA_RS01485	PTS cellobiose transporter subunit IIB	18.325	8.20919	0.495074	0.320057	-0.387204	0.581758	-0.492145	0.452184	260632	260949	318	forward	2.7.1.69 3e-29	YP_001034277.1	Carbohydrate transport and metabolism
SSA_0269	PTS system cellobiose-specific transporter subunitIIA	PTS system, cellobiose-specific IIA component (EC 2.7.1.205)	SSA_RS01490	PTS lactose/cellobiose transporter subunit IIA	13.205	7.28616	0.187098	0.769454	-0.570008	0.403183	-0.425993	0.568059	260958	261275	318	forward	2.7.1.69 1e-13	YP_001034278.1
SSA_0270	PTS system cellobiose-specific transporter subunitIIC	PTS system, cellobiose-specific IIC component	SSA_RS01495	PTS sugar transporter subunit IIC	20.8725	5.07818	0.220286	0.597028	-0.753453	0.0318992	-0.946069	0.00361364	261281	262642	1362	forward	2.7.1.69 2e-105	YP_001034279.1	Carbohydrate transport and metabolism
SSA_0271	glycosyl hydrolase family protein	beta-galactosidase (EC 3.2.1.23)	SSA_RS01500	beta-galactosidase	27.445	10.4821	-0.56779	0.136362	-1.36707	4.49029e-06	-1.5181	3.9487e-06	262643	264421	1779	forward	3.2.1.23 0.0	YP_001034280.1	Carbohydrate transport and metabolism
SSA_0272	aldo/keto reductase	Putative oxidoreductase SCO7655	SSA_RS01505	aldo/keto reductase	39.9475	10.5032	-0.471235	0.18806	-1.1284	0.000731668	-1.4985	6.01054e-06	264431	265360	930	forward		YP_001034281.1	General function prediction only
SSA_0273	hypothetical protein	hypothetical protein	SSA_RS01510	LPXTG cell wall anchor domain-containing protein	49.0525	10.2506	-0.343996	0.285214	-1.06281	9.57747e-05	-1.34883	2.9232e-07	265479	266894	1416	forward		YP_001034282.1
SSA_0274	hypothetical protein	hypothetical protein	SSA_RS01515	topoisomerase	15.3725	2.44568	0.153994	0.774321	0.263074	0.598747	0.380673	0.310725	266938	267915	978	reverse		YP_001034283.1
SSA_0276	glycosyl transferase family protein	hypothetical protein	SSA_RS01520	glycosyltransferase family 2 protein	206.218	19.2747	-0.108909	0.710674	-0.28303	0.17756	0.111102	0.622766	268126	268995	870	forward		YP_001034284.1	Cell envelope biogenesis, outer membrane
SSA_0277	pyruvate formate-lyase 3-activating protein	Pyruvate formate-lyase activating enzyme (EC 1.97.1.4)	SSA_RS01525	glycyl-radical enzyme activating protein	4.7825	2.03595	-0.0786838	N/A	-0.271599	0.747807	0.244247	0.738659	269066	269869	804	reverse	1.97.1.4 1e-111	YP_001034285.1	Posttranslational modification, protein turnover, chaperones
SSA_0278	sugar metabolism transcriptional repressor	Transcriptional regulator, DeoR family	SSA_RS01530	DeoR/GlpR transcriptional regulator	72.2525	14.3613	-0.252863	0.443549	-0.0995227	0.806785	-0.149463	0.582492	269967	270710	744	forward		YP_001034286.1	Transcription / Carbohydrate transport and metabolism
SSA_0279	sugar-binding transcriptional repressor (DeoR)	hypothetical protein	SSA_RS01535	sugar-binding transcriptional regulator	73.62	13.2452	-0.205262	0.496213	-0.162342	0.619232	-0.213389	0.349549	270727	271698	972	forward		YP_001034287.1	Transcription
SSA_0281	hypothetical protein	N/A	SSA_RS01540	hypothetical protein	96.925	17.9162	-0.207819	0.570497	-0.146959	0.713365	-0.451468	0.125034	271812	272291	480	forward		YP_001034288.1
SSA_0282	PTS system cellobiose-specific transporter subunitIIA	PTS system, cellobiose-specific IIA component (EC 2.7.1.205)	SSA_RS01545	PTS lactose/cellobiose transporter subunit IIA	0.385	0.77	0.370381	N/A	0.135141	N/A	0.289158	0.741092	272623	272946	324	forward	2.7.1.69 7e-42	YP_001034289.1
SSA_0283	PTS system cellobiose-specific transporter subunitIIB	PTS system, cellobiose-specific IIB component (EC 2.7.1.205)	SSA_RS01550	PTS sugar transporter subunit IIB	1.935	1.47342	0.0460422	N/A	-0.124488	N/A	-0.0351093	0.972002	272967	273278	312	forward	2.7.1.69 8e-33	YP_001034290.1	Carbohydrate transport and metabolism
SSA_0284	ptcC	PTS system, cellobiose-specific IIC component	SSA_RS01555	PTS sugar transporter subunit IIC	2.6725	0.603013	-0.0303784	N/A	-0.0542378	0.969409	-0.456718	0.576775	273296	274597	1302	forward		YP_001034291.1	Carbohydrate transport and metabolism
SSA_0285	formate acetyltransferase 3	Pyruvate formate-lyase (EC 2.3.1.54)	SSA_RS01560	glycyl radical protein	5.8125	1.11727	-0.102175	0.861145	-0.142285	0.825106	-0.289287	0.515171	274766	277207	2442	forward	2.3.1.54 0.0	YP_001034292.1	Energy production and conversion
SSA_0286	fructose-6-phosphate aldolase	Transaldolase (EC 2.2.1.2)	SSA_RS01565	fructose-6-phosphate aldolase	6.77	4.05135	-0.16287	0.804667	-0.311213	0.696252	-0.199777	0.786286	277222	277890	669	forward	2.2.1.2 4e-94 4.1.2.- 3e-94	YP_001034293.1
SSA_0287	gldA	Glycerol dehydrogenase (EC 1.1.1.6)	SSA_RS01570	glycerol dehydrogenase	9.57	3.83844	-0.0596606	0.93406	-0.317607	0.631013	0.269834	0.597956	277936	279030	1095	forward	1.1.1.6 4e-168	YP_001034294.1	Energy production and conversion
SSA_0288	hypothetical protein	Putative protein-S-isoprenylcysteine methyltransferase	SSA_RS01575	isoprenylcysteine carboxylmethyltransferase family protein	20.7625	7.61531	-0.687066	0.130998	-0.311491	0.629222	0.849821	0.0267197	279098	279661	564	reverse		YP_001034295.1	Posttranslational modification, protein turnover, chaperones
SSA_0289	leuS	Leucyl-tRNA synthetase (EC 6.1.1.4)	SSA_RS01580	leucine--tRNA ligase	344.15	37.213	0.0445622	0.858512	0.0178585	0.964217	0.220258	0.127087	279814	282327	2514	forward	6.1.1.4 0.0	YP_001034296.1	Translation, ribosomal structure and biogenesis
SSA_0290	hypothetical protein	hypothetical protein	SSA_RS01585	low temperature requirement protein A	34.385	12.3669	0.114457	0.814134	0.136178	0.80302	0.700499	0.0289154	282442	283587	1146	reverse		YP_001034297.1
SSA_0291	short chain dehydrogenase	hypothetical protein	SSA_RS01590	oxidoreductase	14.465	2.06665	0.0808155	0.896034	-0.0962131	0.908235	-0.189737	0.706711	283770	284597	828	forward		YP_001034298.1	General function prediction only
SSA_0292	AraC family transcriptional regulator	Transcriptional regulator, AraC family	SSA_RS01595	AraC family transcriptional regulator	14.6725	1.93846	-0.0611537	0.9273	-0.582237	0.214103	-0.176972	0.720953	284616	285590	975	forward		YP_001034299.1	Transcription
SSA_0293	hypothetical protein	hypothetical protein	N/A	N/A	124.777	12.7069	0.177057	0.66736	-0.0433703	0.952067	0.606662	0.0243811	285714	285971	258	reverse	4.1.2.5 7e-16	YP_001034300.1	Amino acid transport and metabolism
SSA_0294	hypothetical protein	Low-specificity L-threonine aldolase (EC 4.1.2.48)	N/A	N/A	172.475	43.1336	0.229098	0.615871	0.00951069	0.990574	0.518405	0.157393	286130	286234	105	reverse		YP_001034301.1	Amino acid transport and metabolism
SSA_0295	mleR	hypothetical protein	SSA_RS01605	LysR family transcriptional regulator	96.485	19.4174	0.0534086	0.903198	-0.236713	0.509436	-0.0157625	0.960255	286384	287259	876	reverse		YP_001034302.1	Transcription
SSA_0296	XRE family transcriptional regulator	hypothetical protein	SSA_RS01610	helix-turn-helix transcriptional regulator	195.375	11.6196	-0.209149	0.50483	-0.729423	0.00499838	-1.00679	0.000112579	287371	287721	351	reverse		YP_001034303.1	Transcription
SSA_0297	mleS	Malolactic enzyme (EC 1.-.-.-)	SSA_RS01615	NAD-dependent malic enzyme	10.14	1.03144	0.34034	0.428541	0.30877	0.491861	0.392639	0.275636	288114	289739	1626	forward	1.1.1.38 0.0	YP_001034304.1	Energy production and conversion
SSA_0298	malate permease	Malate permease	SSA_RS01620	malate permease	5.59	2.63594	0.321969	0.563685	0.230849	0.777697	0.282146	0.663502	289744	290775	1032	forward		YP_001034305.1	General function prediction only
SSA_0299	hypothetical protein	Nodulin-related protein CC_0717	SSA_RS01625	membrane protein	35.965	5.71033	0.378131	0.349396	0.993477	0.000619575	1.20823	2.32459e-05	291167	291670	504	forward		YP_001034306.1	Function unknown
SSA_0300	hypothetical protein DUF4352	hypothetical protein	SSA_RS01630	DUF4352 domain-containing protein	272.715	123.28	-0.756913	0.0143207	-1.29485	0.000275913	-4.24225	1.64973e-35	291827	292471	645	forward		YP_001034307.1
SSA_0301	hypothetical protein DUF4352	hypothetical protein	SSA_RS01635	DUF4352 domain-containing protein	625.825	272.453	-0.769046	0.0088076	-1.82268	4.85151e-08	-4.55508	1.11562e-47	292506	293081	576	forward		YP_001034308.1
SSA_0302	pgk	Phosphoglycerate kinase (EC 2.7.2.3)	SSA_RS01640	phosphoglycerate kinase	1108.35	198.042	0.0992175	0.667388	0.0742176	0.806251	0.150101	0.334228	293298	294494	1197	forward	2.7.2.3 0.0	YP_001034309.1
SSA_0303	sspC	hypothetical protein	SSA_RS01645	antigen I/II family LPXTG-anchored adhesin	469.78	108.264	0.115486	0.668129	-0.0965056	0.771529	-0.278066	0.137439	294859	299379	4521	forward		YP_001034310.1	Cell division and chromosome partitioning
SSA_0304	cell wall degradation protein	Glucan-binding protein B	SSA_RS01650	CHAP domain-containing protein	622.858	98.4172	-0.538752	0.00952591	-0.961912	7.70992e-08	-1.11028	6.80427e-11	299551	300216	666	forward		YP_001034311.1	General function prediction only
SSA_0305	hypothetical protein	hypothetical protein	SSA_RS01655	aromatic acid exporter family protein	386.817	29.7045	-0.0302708	0.936579	0.15131	0.584228	0.635106	0.000237985	300393	300917	525	forward		YP_001034312.1	Function unknown
SSA_0306	glnR	hypothetical protein	SSA_RS01660	MerR family transcriptional regulator	1855.27	177.707	-0.240509	0.25537	0.276709	0.153231	0.544394	0.000463769	300998	301363	366	forward		YP_001034313.1	Transcription
SSA_0307	glnA	Glutamine synthetase type I (EC 6.3.1.2)	SSA_RS01665	type I glutamate--ammonia ligase	1295.19	79.8025	-0.0239445	0.9273	0.546509	2.79444e-05	0.864858	5.65898e-10	301395	302741	1347	forward	6.3.1.2 0.0	YP_001034314.1	General function prediction only
SSA_0308	hypothetical protein	Histone acetyltransferase HPA2	SSA_RS01670	GNAT family N-acetyltransferase	42.7725	4.12587	-0.216119	0.66832	-0.193334	0.723536	0.223401	0.563176	302793	303212	420	forward		YP_001034315.1	General function prediction only
SSA_0309	glyoxalase/bleomycin resistance protein/dioxygenase	Glyoxalase/Bleomycin resistance protein/dioxygenase domain	SSA_RS01675	glyoxalase	32.4925	7.3177	-0.583863	0.199129	-0.537348	0.287872	0.025594	0.958968	303302	303721	420	forward		YP_001034316.1
SSA_0310	hypothetical protein	Transcriptional regulator, AcrR family	SSA_RS01680	TetR/AcrR family transcriptional regulator	24.065	3.28581	-0.131161	0.812533	0.226476	0.683922	0.290995	0.478891	303714	304301	588	forward		YP_001034317.1	Transcription
SSA_0311	hypothetical protein	hypothetical protein	SSA_RS01685	DNA alkylation repair protein	29.53	5.23607	-0.311823	0.46103	0.0115304	0.987984	0.156171	0.673373	304285	305031	747	forward		YP_001034318.1	DNA replication, recombination, and repair
SSA_0312	metallo-beta-lactamase superfamily hydrolase	Ribonuclease J1 (endonuclease and 5' exonuclease)	SSA_RS01690	ribonuclease J	1033.79	158.82	0.347096	0.0684367	0.288253	0.177023	0.580842	0.000308256	305061	306743	1683	reverse		YP_001034319.1	General function prediction only
SSA_0313	hypothetical protein	Protein of unknown function DUF1447	SSA_RS01695	DNA-dependent RNA polymerase auxiliary subunit epsilon family protein	765.862	182.1	0.463673	0.0493244	0.156138	0.659542	0.46679	0.0238684	306747	306977	231	reverse		YP_001034320.1
SSA_0314	wcaG	NAD-dependent, hopanoid-associated epimerase/dehydratase family acting on nucleotide-sugars	SSA_RS01700	SDR family oxidoreductase	23.84	1.96711	0.256355	0.528037	0.269335	0.546577	0.363268	0.230375	307325	308377	1053	reverse	1.1.1.219 4e-76	YP_001034321.1	Cell envelope biogenesis, outer membrane / Carbohydrate transport and metabolism
SSA_0315	MarR family transcriptional regulator	Transcriptional regulator, MarR family	SSA_RS01705	winged helix DNA-binding protein	247.315	18.1365	-0.20828	0.416327	-0.284258	0.269289	-0.411935	0.0418987	308510	308974	465	forward		YP_001034322.1	Transcription
SSA_0316	hypothetical protein	tRNA threonylcarbamoyladenosine biosynthesis protein TsaB	SSA_RS01710	tRNA (adenosine(37)-N6)-threonylcarbamoyltransferase complex dimerization subunit type 1 TsaB	199.098	40.1599	-0.186243	0.486138	-0.188717	0.496544	-0.11966	0.569004	308984	309670	687	forward		YP_001034323.1	Posttranslational modification, protein turnover, chaperones
SSA_0317	rimI	Ribosomal-protein-S18p-alanine acetyltransferase (EC 2.3.1.128)	SSA_RS01715	ribosomal protein S18-alanine N-acetyltransferase	144.778	38.5746	-0.0695755	0.868361	-0.0188236	0.980915	0.0872827	0.783521	309667	310119	453	forward	2.3.1.128 6e-36	YP_001034324.1	General function prediction only
SSA_0318	gcp	N(6)-L-threonylcarbamoyladenine synthase (EC 2.3.1.234)	SSA_RS01720	tRNA (adenosine(37)-N6)-threonylcarbamoyltransferase complex transferase subunit TsaD	142.017	39.5773	-0.345453	0.1899	0.0600653	0.903373	0.260477	0.249982	310109	311119	1011	forward	3.4.24.57 7e-166	YP_001034325.1	Posttranslational modification, protein turnover, chaperones
SSA_0319	branched-chain amino acid permease	Branched-chain amino acid transport protein AzlC	SSA_RS01725	AzlC family ABC transporter permease	216.135	69.44	-0.567774	0.0202029	-0.0446592	0.942306	0.156002	0.560936	311129	311824	696	forward		YP_001034326.1	Amino acid transport and metabolism
SSA_0320	hypothetical protein	hypothetical protein	SSA_RS01730	AzlD domain-containing protein	142.447	39.2996	-0.430755	0.205411	0.1408	0.747807	0.0850898	0.786286	311814	312152	339	forward		YP_001034327.1	Function unknown
SSA_0321	ubiE	SAM-dependent methyltransferase HI0095 (UbiE paralog)	SSA_RS01735	class I SAM-dependent methyltransferase	58.045	15.5542	-0.337121	0.342997	-0.101693	0.830796	-0.0504867	0.877959	312275	313021	747	forward		YP_001034328.1	Coenzyme metabolism
SSA_0322	TipA family transcription regulator	Transcriptional regulator, MerR family	SSA_RS01740	MerR family transcriptional regulator	75.5675	9.93452	0.168601	0.628416	0.204618	0.510146	0.272375	0.230887	313125	313862	738	forward		YP_001034329.1	Transcription
SSA_0323	flavoprotein	Uncharacterized flavin-containing protein YtfP	SSA_RS01745	NAD(P)/FAD-dependent oxidoreductase	87.065	10.8507	-0.110167	0.710113	-0.209834	0.405303	-0.182516	0.370359	313982	315157	1176	reverse		YP_001034330.1	General function prediction only
SSA_0324	hypothetical protein	Transcriptional regulator OrfX	SSA_RS01750	DUF536 domain-containing protein	355.173	52.6307	-0.536099	0.00796716	-0.339837	0.140339	-0.232863	0.192482	315427	315921	495	forward		YP_001034331.1
SSA_0325	ugpQ	membrane-anchoring domain / Glycerophosphoryl diester phosphodiesterase (EC 3.1.4.46)	SSA_RS01755	glycerophosphodiester phosphodiesterase	125.815	9.19469	-0.165287	0.453457	-0.10214	0.688912	-0.362506	0.0221205	316011	317765	1755	forward	3.1.4.46 1e-167	YP_001034332.1	Energy production and conversion
SSA_0326	hypothetical protein	Nucleoid-associated protein YaaK	SSA_RS01760	YbaB/EbfC family nucleoid-associated protein	1191.46	53.8671	-0.35191	0.0799182	-0.38465	0.0506632	-0.426832	0.00376302	317882	318181	300	reverse		YP_001034333.1	Function unknown
SSA_0327	glycosyltransferase	hypothetical protein	SSA_RS01765	hypothetical protein	185.555	21.184	-0.727202	0.00748682	-0.352856	0.258223	-0.309753	0.245117	318387	318764	378	forward		YP_001034334.1
SSA_0328	pepXP	Xaa-Pro dipeptidyl-peptidase (EC 3.4.14.11)	SSA_RS01770	Xaa-Pro dipeptidyl-peptidase	101.805	24.8862	0.274122	0.311512	0.163511	0.628467	0.530088	0.0066696	318845	321133	2289	reverse	3.4.14.11 0.0	YP_001034335.1	General function prediction only
SSA_0329	glycerol uptake facilitator/aquaporin protein	Aquaporin (Major Intrinsic Protein Family)	SSA_RS01775	aquaporin family protein	1210.35	205.445	-0.307419	0.122851	-0.484741	0.00295252	-0.713698	1.71316e-06	321238	322143	906	forward		YP_001034336.1
SSA_0330	hypothetical protein	hypothetical protein	SSA_RS01780	hypothetical protein	22.2525	2.40371	0.142945	0.748357	-0.137242	0.779738	-0.446903	0.183773	322207	323490	1284	forward		YP_001034337.1
SSA_0331	cppA	C3-degrading proteinase	SSA_RS01785	proteinase	148.035	21.0323	-0.251331	0.340305	-0.14438	0.612596	-0.0494177	0.84019	323586	324320	735	forward		YP_001034338.1
SSA_0332	hypothetical protein	Beta-lactamase class C-like and penicillin binding proteins (PBPs) superfamily	SSA_RS01790	serine hydrolase	184.645	5.7586	-0.0764209	0.779622	0.0210419	0.964217	-0.0429771	0.834302	324317	325252	936	forward		YP_001034339.1	Defense mechanisms
SSA_0333	mvaK1	Mevalonate kinase (EC 2.7.1.36)	SSA_RS01795	mevalonate kinase	170.095	11.1015	-0.00306049	0.997628	0.162397	0.534744	0.234565	0.266264	325403	326281	879	forward	2.7.1.36 6e-87	YP_001034340.1	Lipid metabolism
SSA_0334	mvaD	Diphosphomevalonate decarboxylase (EC 4.1.1.33)	SSA_RS01800	diphosphomevalonate decarboxylase	227.408	39.8351	0.100799	0.697436	0.459046	0.00589872	0.506762	0.00298837	326263	327210	948	forward	4.1.1.33 3e-116	YP_001034341.1	Lipid metabolism
SSA_0335	mvaK2	Phosphomevalonate kinase (EC 2.7.4.2)	SSA_RS01805	phosphomevalonate kinase	224.537	34.0225	0.184484	0.442749	0.434477	0.0119564	0.553949	0.00041879	327200	328219	1020	forward	2.7.4.2 2e-104	YP_001034342.1	Lipid metabolism
SSA_0336	isopentenyl pyrophosphate isomerase	Isopentenyl-diphosphate delta-isomerase, FMN-dependent (EC 5.3.3.2)	SSA_RS01810	type 2 isopentenyl-diphosphate Delta-isomerase	220.708	14.1632	0.184402	0.373815	0.409999	0.0253501	0.624789	0.000486254	328200	329207	1008	forward	5.3.3.2 1e-144	YP_001034343.1	Energy production and conversion
SSA_0337	mvaA	Hydroxymethylglutaryl-CoA reductase (EC 1.1.1.34)	SSA_RS01815	hydroxymethylglutaryl-CoA reductase, degradative	414.347	40.9595	0.457395	0.00163443	0.688208	2.84935e-05	0.855658	3.39873e-10	329247	330521	1275	reverse	1.1.1.34 2e-153 1.1.1.88 7e-156	YP_001034344.1	Lipid metabolism
SSA_0338	mvaS	Hydroxymethylglutaryl-CoA synthase (EC 2.3.3.10)	SSA_RS01820	hydroxymethylglutaryl-CoA synthase	294.42	49.5348	0.403682	0.0233253	0.711444	0.000250096	0.645709	7.66606e-06	330518	331696	1179	reverse	2.3.3.10 3e-162	YP_001034345.1	Lipid metabolism
SSA_0339	hypothetical protein	Putative membrane-spanning protein	SSA_RS01825	threonine/serine exporter family protein	32.595	10.3269	0.308582	0.485376	0.521053	0.198817	1.12629	0.000206748	331841	332308	468	reverse		YP_001034346.1	Function unknown
SSA_0341	hypothetical protein	hypothetical protein	SSA_RS01830	threonine/serine exporter family protein	33.7925	12.2965	-0.745964	0.0413463	-0.174853	0.777474	0.301281	0.423907	332313	333089	777	reverse		YP_001034347.1	Function unknown
SSA_0342	pyruvate formate-lyase	Pyruvate formate-lyase (EC 2.3.1.54)	SSA_RS01835	formate C-acetyltransferase	2926.65	606.966	0.746776	2.02311e-05	-0.713717	0.00921395	-1.65788	5.45584e-24	333249	335564	2316	reverse	2.3.1.54 0.0	YP_001034348.1	Energy production and conversion
SSA_0343	dinP	DNA polymerase IV (EC 2.7.7.7)	SSA_RS01840	DNA polymerase IV	59.05	6.89201	-0.217749	0.501784	-0.172296	0.593765	0.191799	0.436118	335933	336997	1065	forward	2.7.7.7 5e-158	YP_001034349.1	DNA replication, recombination, and repair
SSA_0345	hypothetical protein	hypothetical protein	SSA_RS01845	hypothetical protein	8.3775	8.36038	-0.258642	N/A	-0.104414	0.930362	-0.298039	0.748099	337211	337537	327	forward		YP_001034350.1
SSA_0346	hypothetical protein	hypothetical protein	SSA_RS01850	CPBP family intramembrane metalloprotease	4.4525	1.96969	0.314092	0.581941	0.367478	0.611994	0.251824	0.72586	337856	338650	795	forward		YP_001034351.1
SSA_0348	CAAX amino protease	hypothetical protein	SSA_RS01855	CPBP family intramembrane metalloprotease	6.8575	0.856441	-0.157717	0.807949	-0.0941509	0.930802	-0.268373	0.693257	338696	339442	747	forward		YP_001034352.1
SSA_0349	TetR/AcrR family transcriptional regulator	Transcriptional regulator, AcrR family	SSA_RS01860	TetR/AcrR family transcriptional regulator	341.903	55.2249	-0.17726	0.576688	-0.383933	0.143984	-0.162629	0.462205	339518	340156	639	forward		YP_001034353.1	Transcription
SSA_0350	recD	RecD-like DNA helicase YrrC	SSA_RS01865	ATP-dependent RecD-like DNA helicase	103.3	14.4933	0.238151	0.232812	0.0891213	0.787794	0.241921	0.136794	340210	342576	2367	reverse	3.1.11.5 0.0	YP_001034354.1	DNA replication, recombination, and repair
SSA_0351	spi	Signal peptidase I (EC 3.4.21.89)	SSA_RS01870	signal peptidase I	195.26	30.2174	0.0532145	0.867067	0.018556	0.971937	0.321444	0.0667597	342636	343265	630	reverse	3.4.21.89 4e-65	YP_001034355.1	Intracellular trafficking and secretion
SSA_0352	rnhC	Ribonuclease HIII (EC 3.1.26.4)	SSA_RS01875	ribonuclease HIII	299.263	45.6797	-0.083161	0.75302	-0.323797	0.0767184	-0.451257	0.00436084	343269	344237	969	reverse	3.1.26.4 4e-119	YP_001034356.1	DNA replication, recombination, and repair
SSA_0353	hypothetical protein	hypothetical protein	SSA_RS01880	hypothetical protein	408.692	63.8215	-0.400855	0.124401	-0.107873	0.776926	-0.191553	0.422089	344348	344638	291	forward		YP_001034357.1
SSA_0354	hypothetical protein	hypothetical protein	SSA_RS01885	colicin V production protein	434.577	31.2888	-0.217949	0.312885	-0.0471	0.888301	0.0394082	0.831366	344649	345200	552	forward		YP_001034358.1
SSA_0355	mutS2	Recombination inhibitory protein MutS2	SSA_RS01890	endonuclease MutS2	135.908	18.2454	-0.201687	0.325026	0.0709918	0.756546	0.247259	0.0602844	345255	347588	2334	forward		YP_001034359.1	DNA replication, recombination, and repair
SSA_0356	dipeptidase	Dipeptidase (EC 3.4.-.-)	SSA_RS01895	C69 family dipeptidase	80.155	15.5252	0.0403615	0.911244	0.407823	0.0951564	0.607961	0.000808438	347667	349085	1419	forward	3.4.-.- 0.0 3.4.13.18 0.0	YP_001034360.1
SSA_0357	thioredoxin	Thioredoxin	SSA_RS01900	thioredoxin	962.385	109.954	-0.179565	0.52696	0.0331776	0.934735	0.271102	0.252057	349171	349485	315	forward		YP_001034361.1	Posttranslational modification, protein turnover, chaperones
SSA_0358	hypothetical protein	hypothetical protein	SSA_RS01905	DUF4865 family protein	14.71	8.00069	0.0246982	0.976746	0.150758	0.863724	0.499164	0.367293	349646	350155	510	reverse		YP_001034362.1
SSA_0359	LysR family transcriptional regulator	Transcriptional regulator, LysR family	N/A	N/A	154.43	37.6516	-0.414519	0.231959	-0.796474	0.0231428	-1.2817	9.38068e-05	350595	351011	417	forward		YP_001034363.1
SSA_0360	hypothetical protein	hypothetical protein	SSA_RS01915	polyketide cyclase	397.81	67.7379	-0.711954	0.00245936	-0.618682	0.0116509	-0.638037	0.0106965	351112	351519	408	forward		YP_001034364.1
SSA_0362	thioredoxin	Thioredoxin	SSA_RS01920	thioredoxin	72.2625	12.4699	-0.441306	0.33602	-0.159223	0.810379	0.106352	0.809112	351698	351922	225	forward		YP_001034365.1	Posttranslational modification, protein turnover, chaperones
SSA_0363	dagA	Sodium/glycine symporter GlyP	SSA_RS01925	sodium:alanine symporter family protein	120.218	18.0083	0.232782	0.36434	1.26213	4.73313e-13	1.2223	4.61028e-12	352266	353603	1338	forward		YP_001034366.1	Amino acid transport and metabolism
SSA_0364	dctA	Serine/threonine:Na+ symporter SstT	SSA_RS01930	serine/threonine transporter SstT	102.18	11.8281	0.297803	0.199722	1.16211	3.31386e-12	1.13759	3.61909e-15	353669	354706	1038	reverse		YP_001034367.1	Amino acid transport and metabolism
SSA_0365	small-conductance mechanosensitive efflux channel	Potassium efflux system KefA protein / Small-conductance mechanosensitive channel	SSA_RS01935	mechanosensitive ion channel family protein	211.815	15.1385	0.0751452	0.773208	0.398497	0.0116509	0.570565	8.53195e-06	355029	355892	864	forward		YP_001034368.1	Cell envelope biogenesis, outer membrane
SSA_0366	hypothetical protein	hypothetical protein	SSA_RS01940	DUF4352 domain-containing protein	173.248	17.9527	-0.160462	0.558476	0.480066	0.0123638	0.536518	0.00188275	355914	356540	627	forward		YP_001034369.1
SSA_0367	hypothetical protein	hypothetical protein	SSA_RS01945	DUF2268 domain-containing protein	17.485	4.98987	0.100102	0.861081	0.628139	0.13154	0.616057	0.0831645	356717	357619	903	forward		YP_001034370.1	Posttranslational modification, protein turnover, chaperones
SSA_0368	hypothetical protein	hypothetical protein	SSA_RS01950	EXLDI protein	48.2425	13.0001	0.000848157	0.999345	0.299093	0.545123	0.918197	0.0030896	357682	358050	369	forward		YP_001034371.1
SSA_0369	NADP-specific glutamate dehydrogenase	NADP-specific glutamate dehydrogenase (EC 1.4.1.4)	SSA_RS01955	NADP oxidoreductase	767.29	334.582	0.517626	0.0944633	1.01681	0.00083781	1.6818	6.00366e-11	358081	358254	174	reverse	1.4.1.4 6e-14	YP_001034372.1	Amino acid transport and metabolism
SSA_0370	acetyltransferase	Acetyltransferase, GNAT family	SSA_RS01960	GNAT family N-acetyltransferase	1070.17	345.248	0.48317	0.0541907	0.99779	0.00010754	1.6134	1.76081e-14	358255	358740	486	reverse	2.3.1.- 1e-33	YP_001034373.1	Amino acid transport and metabolism
SSA_0371	gdhA	NADP-specific glutamate dehydrogenase (EC 1.4.1.4)	SSA_RS01965	NADP-specific glutamate dehydrogenase	1078.93	314.722	0.289178	0.275174	0.836135	0.000874828	1.40763	1.27533e-12	358771	360117	1347	reverse	1.4.1.3 1e-163 1.4.1.4 0.0	YP_001034374.1	Amino acid transport and metabolism
SSA_0373	pyrDA	Dihydroorotate dehydrogenase (fumarate) (EC 1.3.98.1)	SSA_RS01975	dihydroorotate oxidase	90.2925	16.1688	0.281159	0.299513	0.65203	0.000540218	1.0818	3.13493e-11	360470	361408	939	forward	1.3.3.1 4e-158	YP_001034375.1	Nucleotide transport and metabolism
SSA_0374	peptide methionine sulfoxide reductase msrA/msrB	Peptide-methionine (S)-S-oxide reductase MsrA (EC 1.8.4.11) / Peptide-methionine (R)-S-oxide reductase MsrB (EC 1.8.4.12)	SSA_RS01980	peptide-methionine (R)-S-oxide reductase MsrB	137.843	35.8387	-0.523174	0.0459707	-0.000983219	0.999409	0.446671	0.0421722	361571	362506	936	forward	1.8.4.6 6e-174 (now 1.8.4.11)	YP_001034376.1
SSA_0375	lipoprotein transporter	Methionine ABC transporter substrate-binding protein	SSA_RS01985	MetQ/NlpA family ABC transporter substrate-binding protein	4483.82	331.623	0.00913522	0.978984	-0.36671	0.0558418	-0.46235	0.00585649	362665	363537	873	forward		YP_001034377.1	Inorganic ion transport and metabolism
SSA_0376	methionine ABC transporter ATPase	Methionine ABC transporter ATP-binding protein	SSA_RS01990	methionine ABC transporter ATP-binding protein	330.673	71.2763	-0.241378	0.341248	-0.110795	0.661887	-0.348497	0.053059	363787	364854	1068	forward		YP_001034378.1	Inorganic ion transport and metabolism
SSA_0377	methionine ABC transporter permease	Methionine ABC transporter permease protein	SSA_RS01995	ABC transporter permease	301.02	95.3442	-0.51075	0.0500386	-0.223422	0.580966	-0.388189	0.100961	364854	365546	693	forward		YP_001034379.1	Inorganic ion transport and metabolism
SSA_0378	chlorohydrolase	Chlorohydrolase/deaminase family protein	SSA_RS02000	TRZ/ATZ family protein	143.593	10.7437	0.200143	0.396275	0.866373	3.04078e-08	1.75609	5.24753e-36	365684	366955	1272	forward		YP_001034380.1	Nucleotide transport and metabolism / General function prediction only
SSA_0379	PTS system beta-glucoside-specific transporter subunit EII	PTS system, beta-glucoside-specific IIB component / PTS system, beta-glucoside-specific IIC component / PTS system, beta-glucoside-specific IIA component	SSA_RS02005	PTS transporter subunit EIIC	38.035	6.11249	0.779005	6.4165e-05	-0.19709	0.573571	-2.516	1.43921e-22	367230	369161	1932	forward	2.7.1.69 0.0	YP_001034381.1	Carbohydrate transport and metabolism
SSA_0380	enzyme of poly-gamma-glutamate biosynthesis (capsule formation)	Capsule biosynthesis protein capA	SSA_RS02010	CapA family protein	31.545	4.31756	-0.490267	0.108348	0.0255926	0.971937	0.0423152	0.893192	369324	370706	1383	forward		YP_001034382.1	Cell envelope biogenesis, outer membrane
SSA_0381	hypothetical protein	hypothetical protein	SSA_RS02015	hypothetical protein	23.2825	4.53875	0.0603117	0.927331	0.308387	0.575685	0.981825	0.00329923	371171	371842	672	forward		YP_001034383.1
SSA_0382	AraC family transcriptional regulator	Transcriptional regulator, AraC family	SSA_RS02020	AraC family transcriptional regulator	28.8425	10.7395	0.258051	0.559416	0.739139	0.0174008	1.90496	7.36378e-16	371958	372830	873	reverse		YP_001034384.1	Transcription
SSA_0383	bglA	6-phospho-beta-glucosidase (EC 3.2.1.86)	SSA_RS02025	glycoside hydrolase family 1 protein	18.1625	3.79542	0.268115	0.51814	-0.489084	0.227613	-0.495901	0.166346	372942	374381	1440	forward	3.2.1.86 0.0	YP_001034385.1
SSA_0384	hypothetical protein	S-layer protein	SSA_RS02030	transglutaminase	37.8725	8.30346	-0.0446427	0.920235	-0.822077	0.00237952	-1.89625	4.42064e-14	374648	376777	2130	forward		YP_001034386.1	Cell division and chromosome partitioning
SSA_0385	opuAb	Betaine ABC transporter, permease protein BusAB.1 / Betaine ABC transporter, substrate-binding protein BusAB.2	SSA_RS02035	ABC transporter permease/substrate binding protein	275.05	62.7502	-0.031135	0.933052	-1.08959	6.43304e-07	-1.73784	2.41035e-17	376884	378608	1725	reverse		YP_001034387.1	Amino acid transport and metabolism
SSA_0386	opuAa	Betaine ABC transporter, ATP-binding protein BusAA	SSA_RS02040	glycine betaine/L-proline ABC transporter ATP-binding protein	287.358	57.801	-0.258865	0.2828	-1.3241	5.53922e-12	-1.99994	1.23516e-27	378623	379813	1191	reverse	3.6.3.32 9e-173	YP_001034388.1	Amino acid transport and metabolism
SSA_0387	GntR family transcriptional regulator	Transcriptional regulator, GntR family	SSA_RS02045	GntR family transcriptional regulator	53.66	11.326	0.334462	0.348222	0.288044	0.430191	0.905461	0.000465038	380060	380701	642	reverse		YP_001034389.1	Inorganic ion transport and metabolism
SSA_0388	mismatch repair ATPase	MutS-related protein, family 1	SSA_RS02050	hypothetical protein	11.07	3.87666	-0.0470703	0.942401	0.168854	0.777697	0.670913	0.05111	380882	382576	1695	forward		YP_001034390.1	DNA replication, recombination, and repair
SSA_0389	hypothetical protein	hypothetical protein	SSA_RS02055	HAD family hydrolase	19.2875	3.88007	-0.115225	0.838884	0.240918	0.651778	0.732039	0.0462714	382580	383410	831	forward		YP_001034391.1	General function prediction only
SSA_0390	hypothetical protein	N-acylneuraminate cytidylyltransferase (EC 2.7.7.43) / Platelet activating factor	SSA_RS02060	1-alkyl-2-acetylglycerophosphocholine esterase	23.645	4.40284	0.0839458	0.887596	0.212006	0.73434	0.580405	0.105245	383410	384042	633	forward		YP_001034392.1	Amino acid transport and metabolism
SSA_0391	spxB	Pyruvate oxidase (EC 1.2.3.3)	SSA_RS02065	pyruvate oxidase	1823.5	507.342	0.207945	0.459122	-0.871438	0.000828245	-2.45821	8.13841e-39	384354	386129	1776	forward	1.2.3.3 0.0	YP_001034393.1	Amino acid transport and metabolism / Coenzyme metabolism
SSA_0392	hypothetical protein	hypothetical protein	SSA_RS02070	lactoylglutathione lyase	213.567	21.232	-0.038019	0.934549	-1.20837	2.26775e-08	-2.78558	1.0992e-26	386284	386631	348	forward		YP_001034394.1	Function unknown
SSA_0393	bacteriocin ABC transporter permease/ATP-bindingprotein	Efflux ABC transporter, permease/ATP-binding protein	SSA_RS02075	ABC transporter ATP-binding protein	92.12	15.6543	-0.431851	0.098888	-1.03333	3.53147e-07	-2.46736	8.89208e-36	387174	388748	1575	forward		YP_001034395.1	Defense mechanisms
SSA_0394	hypothetical protein	hypothetical protein	SSA_RS02080	membrane protein	971.065	128.101	-2.03319	3.49029e-26	-1.15959	1.26894e-06	0.928553	6.94876e-07	388981	389259	279	forward		YP_001034396.1
SSA_0395	arb	6-phospho-beta-glucosidase (EC 3.2.1.86)	SSA_RS02085	6-phospho-beta-glucosidase	7.1425	6.71792	-0.410243	0.443549	-0.720473	0.22454	-1.54483	0.0177424	389469	390908	1440	forward	3.2.1.86 0.0	YP_001034397.1
SSA_0396	hypothetical protein	hypothetical protein	SSA_RS02090	alpha/beta hydrolase	3.945	1.08777	-0.316706	N/A	0.0464075	0.974565	0.478526	0.467388	391006	391953	948	reverse		YP_001034398.1	General function prediction only
SSA_0397	hypothetical protein	hypothetical protein	SSA_RS02095	HXXEE domain-containing protein	4.5875	1.04283	-0.287893	N/A	-0.0392232	0.980317	0.414682	0.579047	392350	393015	666	reverse		YP_001034399.1
SSA_0398	hypothetical protein	Beta-lactamase class C-like and penicillin binding proteins (PBPs) superfamily	SSA_RS02100	serine hydrolase	8.4	2.71496	0.0982113	0.866751	0.284738	0.574418	0.57035	0.124911	393032	394810	1779	reverse		YP_001034400.1	Defense mechanisms
SSA_0400	hypothetical protein	Beta-lactamase class C-like and penicillin binding proteins (PBPs) superfamily	SSA_RS02105	serine hydrolase	10.9475	2.8827	0.0292764	0.968653	0.0510251	0.959088	0.375922	0.348676	394828	396609	1782	reverse		YP_001034401.1	Defense mechanisms
SSA_0401	two-component response transcriptional regulator	Two-component transcriptional response regulator, OmpR family	SSA_RS02110	response regulator transcription factor	160.498	24.2571	-0.241798	0.358068	0.141481	0.601697	0.345138	0.0421722	396870	397550	681	forward		YP_001034402.1	Signal transduction mechanisms / Transcription
SSA_0402	histidine kinase	putative histidine kinase	SSA_RS02115	HAMP domain-containing histidine kinase	150.695	14.2213	-0.0393937	0.903198	0.193923	0.378717	0.470138	0.00130088	397552	398427	876	forward	2.7.3.- 2e-15	YP_001034403.1	Signal transduction mechanisms
SSA_0403	CAAX amino protease	hypothetical protein	SSA_RS02120	CPBP family intramembrane metalloprotease	0.205	0.41	0.640427	N/A	0.153124	N/A	0.929449	0.286068	398883	399716	834	forward		YP_001034404.1
SSA_0405	XRE family transcriptional regulator	Transcriptional regulator, Xre family	SSA_RS02125	helix-turn-helix transcriptional regulator	61.535	17.6423	0.0384668	0.944422	0.619173	0.0230393	1.19063	8.08595e-08	399826	400443	618	forward		YP_001034405.1	Transcription
SSA_0406	hypothetical protein	hypothetical protein	SSA_RS02130	lantibiotic ABC transporter permease	1.6675	1.26958	-0.0828582	N/A	-0.113306	N/A	0.338254	0.724312	400554	401276	723	reverse		YP_001034406.1
SSA_0407	multidrug ABC transporter ATPase	ABC transporter, ATP-binding protein	SSA_RS02135	ABC transporter ATP-binding protein	2.575	1.74445	0.00941482	N/A	-0.200414	0.824541	0.0071659	0.993546	401269	402201	933	reverse		YP_001034407.1	Defense mechanisms
SSA_0408	hypothetical protein	hypothetical protein	SSA_RS02140	lantibiotic ABC transporter permease	3.95	2.89802	-0.129448	N/A	-0.533952	0.44304	-0.483755	0.568059	402347	403042	696	reverse		YP_001034408.1
SSA_0409	multidrug ABC transporter ATPase	ABC transporter, ATP-binding protein	SSA_RS02145	ATP-binding cassette domain-containing protein	4.2125	1.51223	-0.123903	N/A	-0.243238	0.776733	0.228337	0.753565	403055	403963	909	reverse		YP_001034409.1	Defense mechanisms
SSA_0410	hypothetical protein	hypothetical protein	SSA_RS02150	ABC transporter permease subunit	41.2375	13.1028	0.281226	0.477847	-0.175744	0.777697	0.0138996	0.972002	404108	404800	693	reverse		YP_001034410.1
SSA_0411	hypothetical protein	hypothetical protein	SSA_RS02155	ABC transporter permease subunit	44.1925	13.6573	0.234678	0.563685	-0.00496492	0.994603	-0.202443	0.602808	404838	405596	759	reverse		YP_001034411.1
SSA_0412	multidrug ABC transporter ATPase	Efflux ABC transporter, ATP-binding protein	SSA_RS02160	ATP-binding cassette domain-containing protein	50.9625	12.3435	0.322386	0.29106	-0.206016	0.582339	-0.466025	0.0880627	405613	406521	909	reverse		YP_001034412.1	Defense mechanisms
SSA_0413	pabB	Para-aminobenzoate synthase, aminase component (EC 2.6.1.85) / Aminodeoxychorismate lyase (EC 4.1.3.38)	SSA_RS02165	aminodeoxychorismate synthase component I	41.6625	9.207	0.604112	0.00662785	0.079554	0.859391	-0.437086	0.0572272	406673	408394	1722	reverse	4.1.3.- 2e-180 6.3.5.8 0.0	YP_001034413.1	Amino acid transport and metabolism / Coenzyme metabolism
SSA_0414	hypothetical protein	hypothetical protein	SSA_RS02170	hypothetical protein	2.185	0.425558	0.160285	N/A	-0.0350956	N/A	0.472417	0.618762	408526	408897	372	forward		YP_001034414.1
SSA_0415	permease	Uncharacterized UPF0118 membrane protein	SSA_RS02175	AI-2E family transporter	131.442	27.9481	0.0734197	0.839902	-0.00295516	0.995979	0.467662	0.0271533	408976	410058	1083	forward		YP_001034415.1	General function prediction only
SSA_0416	metE	5-methyltetrahydropteroyltriglutamate--homocysteine methyltransferase (EC 2.1.1.14)	SSA_RS02180	5-methyltetrahydropteroyltriglutamate-- homocysteine S-methyltransferase	13.5525	3.43134	0.208565	0.599731	0.140946	0.789216	0.314085	0.297904	410298	412550	2253	forward	2.1.1.14 0.0	YP_001034416.1	Amino acid transport and metabolism
SSA_0417	metF	5,10-methylenetetrahydrofolate reductase (EC 1.5.1.20)	SSA_RS02185	methylenetetrahydrofolate reductase [NAD(P)H]	16.1625	6.80496	0.357052	0.446039	0.0673657	0.942434	0.401459	0.351531	412688	413566	879	forward	1.5.1.20 4e-138	YP_001034417.1	Amino acid transport and metabolism
SSA_0418	AraC family transcriptional regulator	Transcriptional regulator, AraC family	SSA_RS02190	AraC family transcriptional regulator	48.4975	27.2385	-1.07776	0.00297917	0.259323	0.654787	0.301595	0.534457	413664	414512	849	forward		YP_001034418.1	Transcription
SSA_0419	alpha-galactosidase	alpha-galactosidase (EC 3.2.1.22)	SSA_RS02195	alpha-galactosidase	2.5425	0.844842	-0.28492	0.618706	-0.573018	0.381446	-0.373373	0.569787	414621	416858	2238	forward	3.2.1.22 0.0	YP_001034419.1	Carbohydrate transport and metabolism
SSA_0420	HAD superfamily hydrolase	Cof-like hydrolase	SSA_RS02200	HAD family hydrolase	29.2075	7.21877	0.146406	0.75302	-0.487073	0.211431	-0.811687	0.0259064	417028	417960	933	forward		YP_001034420.1	General function prediction only
SSA_0421	phosphoglycerate mutase family protein	Phosphoglycerate mutase family protein	SSA_RS02205	histidine phosphatase family protein	22.735	5.04176	0.437038	0.298215	-0.18983	0.763559	-0.207252	0.654746	417972	418568	597	forward	5.4.2.1	YP_001034421.1	Carbohydrate transport and metabolism
SSA_0422	phosphoglycerate mutase family protein	Phosphoglycerate mutase family protein	SSA_RS02210	histidine phosphatase family protein	24.3625	9.74764	0.243841	0.618742	-0.13586	0.851685	0.0449489	0.931418	418565	419167	603	forward	5.4.2.1	YP_001034422.1	Carbohydrate transport and metabolism
SSA_0423	hypothetical protein	hypothetical protein	SSA_RS02215	hypothetical protein	12.535	5.68573	0.86378	0.0397834	-0.0845557	0.942434	0.64082	0.257941	419226	419705	480	reverse		YP_001034423.1
SSA_0424	exopolysaccharide biosynthesis protein	Exopolysaccharide biosynthesis protein related to N-acetylglucosamine-1-phosphodiester alpha-N-acetylglucosaminidase	SSA_RS02220	phosphodiester glycosidase family protein	11.465	3.9165	1.18959	0.000246966	-0.0674545	0.942758	0.345931	0.47129	419680	420591	912	reverse		YP_001034424.1	Carbohydrate transport and metabolism
SSA_0425	glycosyltransferase	Glycosyltransferases involved in cell wall biogenesis	SSA_RS02225	bifunctional glycosyltransferase family 2/GtrA family protein	13.2675	4.86351	0.880587	0.0088076	-0.416447	0.459793	0.317141	0.538043	420588	421637	1050	reverse	2.4.1.83 2e-53	YP_001034425.1	Cell envelope biogenesis, outer membrane
SSA_0426	hypothetical protein	hypothetical protein	SSA_RS02230	PrsW family intramembrane metalloprotease	436.21	93.4158	-0.30688	0.194155	-0.493812	0.0424752	-0.18667	0.428047	421923	422744	822	reverse		YP_001034426.1	Function unknown
SSA_0427	SARP family transcriptional regulator	TPR-repeat-containing ATPase	SSA_RS02235	AAA family ATPase	131.127	7.85805	0.19243	0.316671	-0.492837	0.0108705	-1.58456	6.26698e-26	422905	425943	3039	forward		YP_001034427.1	General function prediction only
SSA_0428	hutG	Formiminoglutamase (EC 3.5.3.8)	SSA_RS02240	formimidoylglutamase	151.428	16.214	-0.0521542	0.87941	0.00239353	0.995979	0.269746	0.222972	426023	427162	1140	reverse	3.5.3.8 2e-153	YP_001034428.1	Amino acid transport and metabolism
SSA_0429	hutH	Histidine ammonia-lyase (EC 4.3.1.3)	SSA_RS02250	histidine ammonia-lyase	26.7175	5.40433	0.486353	0.0828097	0.420691	0.162553	1.06381	7.85567e-06	428059	429609	1551	reverse	4.3.1.3 0.0	YP_001034429.1
SSA_0430	cationic amino acid transporter	Uncharacterized amino acid permease, GabP family	SSA_RS02255	amino acid permease	18.31	1.76331	0.466024	0.176919	0.471004	0.160667	0.833637	0.00437819	429606	430958	1353	reverse		YP_001034430.1	Amino acid transport and metabolism
SSA_0431	hypothetical protein	Stresses-induced protein Ves (HutD)	SSA_RS02260	hypothetical protein	19.7125	3.60885	0.12205	0.829697	0.242479	0.673426	0.247466	0.600412	431034	431633	600	reverse		YP_001034431.1	Function unknown
SSA_0432	formate--tetrahydrofolate ligase	Formate--tetrahydrofolate ligase (EC 6.3.4.3)	SSA_RS02265	formate--tetrahydrofolate ligase	6.66	0.541787	0.394729	0.387248	0.396776	0.421208	-0.118152	0.816157	431646	433319	1674	reverse	6.3.4.3 0.0	YP_001034432.2	Nucleotide transport and metabolism
SSA_0433	methenyltetrahydrofolate cyclohydrolase	Formiminotetrahydrofolate cyclodeaminase (EC 4.3.1.4)	SSA_RS02270	sugar ABC transporter substrate-binding protein	5.205	1.45484	0.227747	N/A	-0.177227	0.854018	-0.163632	0.834243	433386	434012	627	reverse	4.3.1.4 9e-72	YP_001034433.1	Amino acid transport and metabolism
SSA_0434	glutamate formiminotransferase	Glutamate formiminotransferase (EC 2.1.2.5) @ Glutamate formyltransferase	SSA_RS02275	glutamate formimidoyltransferase	6.32	3.05576	0.100264	0.88456	0.0307183	0.980915	-0.0748333	0.916211	434027	434926	900	reverse	2.1.2.5 6e-149 4.3.1.4 1e-148	YP_001034434.1	Amino acid transport and metabolism
SSA_0435	hutU	Urocanate hydratase (EC 4.2.1.49)	SSA_RS02280	urocanate hydratase	3.965	1.54576	2.86806	2.0579e-29	0.849449	0.0456293	0.550753	0.261687	435047	437077	2031	reverse	4.2.1.49 0.0	YP_001034435.1
SSA_0436	hutI	Imidazolonepropionase (EC 3.5.2.7)	SSA_RS02285	imidazolonepropionase	65.1475	9.32152	0.442814	0.0493244	0.0449942	0.926524	0.214652	0.31914	437277	438542	1266	forward	3.5.2.7 0.0	YP_001034436.1	Secondary metabolites biosynthesis, transport, and catabolism
SSA_0437	rpsF	SSU ribosomal protein S6p	SSA_RS02290	30S ribosomal protein S6	6978.28	656.504	-0.704395	5.06006e-06	-0.953686	2.33726e-09	-1.50805	1.06862e-18	438721	439011	291	forward		YP_001034437.1	Translation, ribosomal structure and biogenesis
SSA_0438	ssb	Single-stranded DNA-binding protein	SSA_RS02295	single-stranded DNA-binding protein	5097.1	871.982	-0.472777	0.00952591	-0.767413	1.56675e-06	-1.25078	7.90195e-15	439023	439517	495	forward		YP_001034438.1	DNA replication, recombination, and repair
SSA_0440	rpsR	SSU ribosomal protein S18p @ SSU ribosomal protein S18p, zinc-independent	SSA_RS02300	30S ribosomal protein S18	4558.27	504.282	-0.439959	0.0057877	-0.745706	5.49564e-07	-1.19537	1.48718e-17	439554	439793	240	forward		YP_001034439.1
SSA_0441	hypothetical protein	Transcriptional regulator, AcrR family	SSA_RS02305	TetR/AcrR family transcriptional regulator	297.543	55.4491	-0.197379	0.528037	-0.208106	0.554382	0.00379982	0.991063	439889	440503	615	forward		YP_001034440.1	Transcription
SSA_0442	multidrug ABC transporter ATPase	Efflux ABC transporter, ATP-binding protein	SSA_RS02310	ABC transporter ATP-binding protein	5.3675	2.44239	-0.29075	N/A	0.244837	0.762716	0.0789193	0.917011	440645	441358	714	forward		YP_001034441.1	Defense mechanisms
SSA_0443	ABC transporter permease	ABC transporter, permease protein	SSA_RS02315	ABC transporter permease	9.245	2.96708	-0.370331	0.453631	-0.279466	0.618528	-0.520586	0.236011	441285	442895	1611	forward		YP_001034442.1
SSA_0445	hypothetical protein	hypothetical protein	SSA_RS02320	DUF1648 domain-containing protein	8.84	4.66022	-0.0911347	N/A	-0.206728	0.818186	-0.742899	0.39925	442895	443104	210	forward		YP_001034443.1
SSA_0446	hypothetical protein	Integral membrane protein	SSA_RS02325	DUF1129 family protein	164.95	32.5762	0.331587	0.171012	-0.00935824	0.984056	0.259928	0.260378	443122	443796	675	reverse		YP_001034444.1
SSA_0447	magnesium/cobalt transporter CorA	Magnesium and cobalt transport protein CorA	SSA_RS02330	magnesium transporter CorA family protein	290.087	48.5484	-0.281047	0.232812	-0.506451	0.013343	-0.497588	0.00786895	443815	444759	945	reverse		YP_001034445.1	Inorganic ion transport and metabolism
SSA_0448	uvrA	Excinuclease ABC subunit A	SSA_RS02335	excinuclease ABC subunit UvrA	337.205	25.8262	-0.0617405	0.782574	-0.099501	0.598747	0.121283	0.422322	444888	447719	2832	forward		YP_001034446.1	DNA replication, recombination, and repair
SSA_0449	pepP	Aminopeptidase YpdF (MP-, MA-, MS-, AP-, NP- specific)	SSA_RS02340	aminopeptidase P family protein	185.863	31.5979	0.216389	0.431991	-0.200068	0.459531	-0.257541	0.231796	447872	448933	1062	forward	3.4.11.9 3e-136	YP_001034447.1	Amino acid transport and metabolism
SSA_0450	efp	Translation elongation factor P	SSA_RS02345	elongation factor P	1615.74	185.486	0.0862996	0.74458	-0.190939	0.390209	-0.452875	0.00302471	448995	449555	561	forward		YP_001034448.1	Translation, ribosomal structure and biogenesis
SSA_0451	hypothetical protein	FIG001802: Putative alkaline-shock protein	SSA_RS02350	Asp23/Gls24 family envelope stress response protein	1613.99	231.922	0.14982	0.576339	-0.142983	0.580966	-0.323822	0.108639	449575	449964	390	forward		YP_001034449.1
SSA_0452	nusB	Transcription termination protein NusB	SSA_RS02355	transcription antitermination factor NusB	1122.37	96.2096	0.0770441	0.756751	-0.241302	0.285311	-0.327827	0.111922	449942	450388	447	forward		YP_001034450.1	Transcription
SSA_0453	Type II secretory pathway, pullulanase PulA glycosidase	Pullulanase (EC 3.2.1.41)	SSA_RS02360	pullulanase	42.04	6.29435	0.311505	0.146212	-0.820788	2.80671e-05	-3.3046	2.32907e-50	450620	454321	3702	forward	3.2.1.1 0.0 3.2.1.41 0.0	YP_001034451.1	Carbohydrate transport and metabolism
SSA_0454	scrR	Sucrose operon repressor ScrR, LacI family	SSA_RS02365	LacI family transcriptional regulator	52.7075	11.0903	0.154793	0.669588	-0.562334	0.0559564	-0.748475	0.005034	454408	455373	966	reverse		YP_001034452.1	Transcription
SSA_0455	scrB	Sucrose-6-phosphate hydrolase (EC 3.2.1.26)	SSA_RS02370	sucrose-6-phosphate hydrolase	39.9	9.59418	0.427739	0.119163	-0.129241	0.763824	-0.607382	0.0259667	455354	456808	1455	reverse	3.2.1.26 0.0	YP_001034453.1
SSA_0456	scrA (Phosphotransferase system IIC components, glucose/maltose/N-acetylglucosamine-specific)	PTS system, sucrose-specific IIB component (EC 2.7.1.211) / PTS system, sucrose-specific IIC component / PTS system, sucrose-specific IIA component (EC 2.7.1.211)	SSA_RS02375	PTS beta-glucoside transporter subunit IIBCA	72.0375	16.4268	-0.197118	0.530609	-1.33418	1.02347e-08	-2.92217	8.73067e-34	457004	458914	1911	forward	2.7.1.69 0.0	YP_001034454.1	Carbohydrate transport and metabolism
SSA_0457	scrK	Fructokinase (EC 2.7.1.4)	SSA_RS02380	ROK family protein	118.308	59.4536	-0.506452	0.12507	0.0429043	0.964217	0.0373061	0.919343	459072	459971	900	forward	2.7.1.4 1e-143	YP_001034455.1	Transcription / Carbohydrate transport and metabolism
SSA_0458	peptide deformylase	Peptide deformylase (EC 3.5.1.88)	SSA_RS02385	peptide deformylase	122.6	40.9771	-0.545462	0.104313	-0.051094	0.941545	-0.315026	0.299254	460018	460428	411	forward	3.5.1.88 8e-51	YP_001034456.1
SSA_0459	hypothetical protein	hypothetical protein	SSA_RS02390	hypothetical protein	626.702	76.8056	-0.0705411	0.829697	0.150974	0.582339	0.394585	0.0218044	460507	460842	336	forward		YP_001034457.1
SSA_0460	multiple antibiotic resistance operon transcription repressor MarR	Transcriptional regulator, MarR family	SSA_RS02395	winged helix-turn-helix transcriptional regulator	53.8225	9.04385	-0.290385	0.50483	-0.14993	0.815333	-0.290527	0.40362	461017	461475	459	forward		YP_001034458.1	Transcription
SSA_0461	multidrug ABC transporter ATPase/permease	Heterodimeric efflux ABC transporter, permease/ATP-binding subunit 1	SSA_RS02400	ABC transporter ATP-binding protein	143.765	13.36	0.00185616	0.999345	-0.0822804	0.731637	-0.201564	0.212517	461468	463234	1767	forward		YP_001034459.1	Defense mechanisms
SSA_0462	multidrug ABC transporter ATPase/permease	Heterodimeric efflux ABC transporter, permease/ATP-binding subunit 2	SSA_RS02405	ABC transporter ATP-binding protein	164.333	20.1414	-0.100866	0.669335	-0.0367579	0.910002	-0.0718974	0.678317	463224	464981	1758	forward		YP_001034460.1	Defense mechanisms
SSA_0463	cobyrinic acid a,c-diamide synthase	Cobyrinic acid a,c-diamide synthetase (EC 6.3.5.11)	SSA_RS02410	cobyrinate a,c-diamide synthase	187.735	18.619	0.311302	0.107022	-0.189157	0.459531	-1.01948	1.80714e-11	465274	466632	1359	forward		YP_001034461.1	Coenzyme metabolism
SSA_0464	cobalamin biosynthesis protein cobD	Adenosylcobinamide-phosphate synthase (EC 6.3.1.10)	SSA_RS02415	cobalamin biosynthesis protein CobD	206.63	16.7827	0.0289443	0.935521	-0.432611	0.0506747	-1.22655	5.60965e-14	466634	467584	951	forward	6.3.1.10 2e-76	YP_001034462.1	Coenzyme metabolism
SSA_0465	cbiC	Cobalt-precorrin-8 methylmutase (EC 5.4.99.60)	SSA_RS02420	cobalt-precorrin-8 methylmutase	104.745	11.2962	0.144515	0.662486	-0.10397	0.780425	-0.774945	0.000170522	467594	468292	699	forward	5.4.1.2 6e-62	YP_001034463.1
SSA_0466	cbiC	Cobalt-precorrin-8 methylmutase (EC 5.4.99.60)	SSA_RS02425	cobalt-precorrin-8 methylmutase	88.7325	25.0684	0.300393	0.39304	0.0752459	0.867269	-0.511362	0.0467459	468293	468997	705	forward	5.4.1.2 2e-55	YP_001034464.1
SSA_0467	cbiD	Cobalt-precorrin-5B (C1)-methyltransferase (EC 2.1.1.195)	SSA_RS02430	cobalt-precorrin-5B (C(1))-methyltransferase	95.915	27.5634	0.0369793	0.941398	0.0653619	0.874095	-0.434478	0.0932399	468997	470124	1128	forward		YP_001034465.1
SSA_0468	cobalt-precorrin-6Y C(5)-methyltransferase	Cobalt-precorrin-7 (C5)-methyltransferase (EC 2.1.1.289)	SSA_RS02435	cobalt-precorrin-7 (C(5))-methyltransferase	76.61	25.4106	-0.158933	0.754958	0.00435873	0.994603	-0.385043	0.275015	470115	470747	633	forward	2.1.1.132 1e-39	YP_001034466.1	Coenzyme metabolism
SSA_0469	cobL	Cobalt-precorrin-6B C15-methyltransferase [decarboxylating] (EC 2.1.1.196)	SSA_RS02440	decarboxylating cobalt-precorrin-6B (C(15))-methyltransferase	90.6775	41.0913	-0.442191	0.285103	-0.239737	0.631013	-0.657822	0.0882337	470719	471288	570	forward	1.-.-.- 5e-51	YP_001034467.1	Coenzyme metabolism
SSA_0470	cobM	Cobalt-precorrin-4 C(11)-methyltransferase (EC 2.1.1.271)	SSA_RS02445	cobalt-precorrin-4 methyltransferase	105.573	42.1073	-0.269099	0.528321	0.0647269	0.920159	-0.6364	0.0627717	471288	472061	774	forward	2.1.1.133 6e-110	YP_001034468.1	Coenzyme metabolism
SSA_0471	cobalamin biosynthesis protein CbiG	Cobalt-precorrin 5A hydrolase (EC 3.7.1.12)	SSA_RS02450	cobalt-precorrin 5A hydrolase	105.16	32.8253	-0.114688	0.806678	-0.00697565	0.990574	-0.585638	0.0471709	472009	473112	1104	forward		YP_001034469.1	Coenzyme metabolism
SSA_0472	precorrin-3B C(17)-methyltransferase	Cobalt-precorrin-3 C(17)-methyltransferase (EC 2.1.1.272)	SSA_RS02455	precorrin-3B C(17)-methyltransferase	92.1175	24.6113	0.164361	0.703792	0.326147	0.223037	-0.143051	0.654257	473189	473914	726	forward	2.1.1.131 2e-93	YP_001034470.1	Coenzyme metabolism
SSA_0473	precorrin-6x reductase	Cobalt-precorrin-6A reductase (EC 1.3.1.106)	SSA_RS02460	precorrin-6A reductase	127.205	36.9024	0.0929076	0.814504	0.203188	0.54112	-0.240919	0.363453	473911	474660	750	forward	1.3.1.54 8e-47	YP_001034471.1	Coenzyme metabolism
SSA_0474	uroporphyrin-III C-methyltransferase	Uroporphyrinogen-III methyltransferase (EC 2.1.1.107) / Uroporphyrinogen-III synthase (EC 4.2.1.75)	SSA_RS02465	uroporphyrinogen-III C-methyltransferase	206.218	24.7274	0.16172	0.591162	0.122585	0.71078	-0.513467	0.00335961	474679	476118	1440	forward	2.1.1.107 4e-84	YP_001034472.1	Coenzyme metabolism
SSA_0475	CbiK protein	Sirohydrochlorin cobaltochelatase CbiK (EC 4.99.1.3) @ Sirohydrochlorin ferrochelatase activity of CbiK (EC 4.99.1.4)	SSA_RS02470	sirohydrochlorin cobaltochelatase	291.015	55.4907	0.169577	0.576534	-0.0462781	0.911358	-0.764109	3.28392e-06	476132	476899	768	forward	4.99.1.3 5e-69	YP_001034473.1	Coenzyme metabolism
SSA_0476	cobalt-precorrin-2 C(20)-methyltransferase	Cobalt-precorrin-2 C(20)-methyltransferase (EC 2.1.1.151)	SSA_RS02475	cobalt-factor II C(20)-methyltransferase	328.603	52.4141	0.205068	0.406305	-0.113329	0.701808	-0.825004	7.41198e-06	476909	477610	702	forward	2.1.1.130 3e-60	YP_001034474.1	Coenzyme metabolism
SSA_0477	cbiM	Cobalt ECF transporter, substrate-binding protein CbiM	SSA_RS02480	energy-coupling factor ABC transporter permease	274.212	58.7603	-0.0241505	0.961696	0.0369453	0.942434	-0.578989	0.00382977	477632	478414	783	forward		YP_001034475.1	Inorganic ion transport and metabolism
SSA_0478	cbiN	Cobalt ECF transporter, additional substrate-binding protein CbiN	SSA_RS02485	energy-coupling factor ABC transporter substrate-binding protein	354.472	38.1981	-0.115158	0.716995	-0.127334	0.657033	-0.720483	2.82658e-05	478411	478716	306	forward		YP_001034476.1
SSA_0479	CbiQ protein	Cobalt ECF transporter, transmembrane component of energizing module CbiQ	SSA_RS02490	cobalt ABC transporter permease	65.6375	6.85457	0.242178	0.550994	-0.322051	0.335553	-1.36883	1.40841e-06	478834	479508	675	forward		YP_001034477.1	Inorganic ion transport and metabolism
SSA_0480	cobalt ABC transporter ATP-binding protein	Cobalt ECF transporter, ATPase component of energizing module CbiO	SSA_RS02495	ATP-binding cassette domain-containing protein	46.565	11.7914	0.439228	0.197162	0.0678191	0.925254	-0.880767	0.00346304	479571	480386	816	forward		YP_001034478.1	Inorganic ion transport and metabolism
SSA_0481	cobyric acid synthase	Cobyric acid synthase (EC 6.3.5.10)	SSA_RS02500	cobyric acid synthase	72.46	22.3853	0.0926473	0.812834	-0.334895	0.421208	-0.747225	0.00447105	480371	481870	1500	forward	6.3.5.10 7e-171	YP_001034479.1	Coenzyme metabolism
SSA_0482	ATP:cobalamin adenosyl transferase	ATP:Cob(I)alamin adenosyltransferase (EC 2.5.1.17) @ ATP:Cob(I)alamin adenosyltransferase (EC 2.5.1.17), cobalamin synthesis	SSA_RS02505	cob(I)yrinic acid a,c-diamide adenosyltransferase	53.54	24.571	-0.119484	0.829491	-0.303116	0.554382	-0.83664	0.0273163	481867	482442	576	forward		YP_001034480.1	Function unknown
SSA_0483	siroheme synthase	Precorrin-2 oxidase (EC 1.3.1.76)	SSA_RS02510	siroheme synthase	71.57	16.2503	0.0254279	0.968653	-0.292504	0.521066	-0.703934	0.0310107	482454	482885	432	forward	1.3.1.76 3e-17	YP_001034481.1	Coenzyme metabolism
SSA_0484	glutamyl-tRNA reductase	Glutamyl-tRNA reductase (EC 1.2.1.70)	SSA_RS02515	glutamyl-tRNA reductase	71.3775	9.40574	0.168609	0.629918	0.0209636	0.974565	-0.712967	0.0005661	482901	484154	1254	forward	1.2.1.70 1e-89	YP_001034482.1	Coenzyme metabolism
SSA_0485	porphobilinogen deaminase	Porphobilinogen deaminase (EC 2.5.1.61)	SSA_RS02520	hydroxymethylbilane synthase	105.752	18.0294	0.242476	0.430078	-0.0403152	0.951656	-0.86375	1.49509e-05	484141	485061	921	forward	2.5.1.61 2e-59	YP_001034483.1
SSA_0486	hemD	Uroporphyrinogen-III synthase (EC 4.2.1.75)	SSA_RS02525	uroporphyrinogen-III synthase	86.905	12.5078	0.182449	0.574217	-0.153568	0.779738	-1.02083	5.93599e-06	485046	485771	726	forward	4.2.1.75 8e-20	YP_001034484.1	Coenzyme metabolism
SSA_0487	delta-aminolevulinic acid dehydratase	Porphobilinogen synthase (EC 4.2.1.24)	SSA_RS02530	porphobilinogen synthase	64.935	21.8105	0.256605	0.470239	0.0237207	0.980317	-0.6708	0.0225445	485758	486729	972	forward	4.2.1.24 4e-117	YP_001034485.1
SSA_0488	glutamate-1-semialdehyde 2,1-aminomutase	Glutamate-1-semialdehyde 2,1-aminomutase (EC 5.4.3.8)	SSA_RS02535	glutamate-1-semialdehyde 2,1-aminomutase	89.07	15.7546	0.220625	0.460148	-0.0302882	0.964217	-0.551865	0.0027384	486773	488071	1299	forward	5.4.3.8 2e-133	YP_001034486.1	Coenzyme metabolism
SSA_0489	cobU	Adenosylcobinamide kinase (EC 2.7.1.156) / Adenosylcobinamide-phosphate guanylyltransferase (EC 2.7.7.62)	SSA_RS02540	bifunctional adenosylcobinamide kinase/adenosylcobinamide-phosphate guanylyltransferase	89.815	11.782	0.299437	0.335102	0.0658655	0.90507	-0.323176	0.188548	488064	488648	585	forward	2.7.1.156 3e-32	YP_001034487.1	Coenzyme metabolism
SSA_0490	adenosylcobinamide-GDP ribazoletransferase	Cobalamin synthase (EC 2.7.8.26)	SSA_RS02545	adenosylcobinamide-GDP ribazoletransferase	107.732	15.7591	0.36479	0.120762	0.201258	0.581934	-0.266254	0.275136	488645	489373	729	forward	2.7.8.26 2e-26	YP_001034488.1	Coenzyme metabolism
SSA_0491	alpha-ribazole-5'-phosphate phosphatase	Alpha-ribazole-5'-phosphate phosphatase (EC 3.1.3.73)	SSA_RS02550	histidine phosphatase family protein	115.383	14.7888	0.238384	0.449358	0.165132	0.688126	-0.477649	0.0245475	489370	489942	573	forward	3.1.3.73 3e-22 5.4.2.1 1e-17	YP_001034489.1	Carbohydrate transport and metabolism
SSA_0492	NADH-dependent flavin oxidoreductase	hypothetical protein	SSA_RS02555	NADH-dependent flavin oxidoreductase	103.955	14.098	0.438689	0.0485119	0.251275	0.468279	-0.310674	0.120499	489997	491100	1104	forward		YP_001034490.1	Energy production and conversion
SSA_0493	peptide ABC transporter periplasmic protein	ABC transporter, substrate-binding protein (cluster 5, nickel/peptides/opines)	SSA_RS02560	ABC transporter substrate-binding protein	143.778	26.0468	0.413766	0.0849659	0.165485	0.618528	-0.455527	0.00869786	491277	492812	1536	forward		YP_001034491.1	Amino acid transport and metabolism
SSA_0494	peptide ABC transporter ATPase	hypothetical protein	SSA_RS02565	ABC transporter ATP-binding protein	99.895	10.6133	0.432251	0.0974272	0.124691	0.749863	-0.507755	0.0111507	492816	493598	783	forward		YP_001034492.1	Amino acid transport and metabolism / Inorganic ion transport and metabolism
SSA_0495	peptide ABC transporter ATPase	ABC transporter, ATP-binding protein (cluster 5, nickel/peptides/opines)	SSA_RS02570	ABC transporter ATP-binding protein	89.11	20.3907	0.280157	0.39304	0.147749	0.750398	-0.636917	0.00558767	493595	494365	771	forward		YP_001034493.1	Amino acid transport and metabolism
SSA_0496	succinylglutamate desuccinylase/aspartoacylase family protein	Predicted deacylase	SSA_RS02575	DUF2817 domain-containing protein	101.558	10.8114	0.0200415	0.968653	-0.103948	0.748921	-0.783325	1.57036e-05	494355	495338	984	forward		YP_001034494.1	General function prediction only
SSA_0497	nickel ABC transporter	ABC transporter, permease protein 1 (cluster 5, nickel/peptides/opines)	SSA_RS02580	ABC transporter permease	99.435	16.4846	0.0792056	0.831113	0.0892591	0.834231	-0.880776	6.39919e-06	495331	496326	996	forward		YP_001034495.1	Amino acid transport and metabolism / Inorganic ion transport and metabolism
SSA_0498	peptide ABC transporter permease	ABC transporter, permease protein 2 (cluster 5, nickel/peptides/opines)	SSA_RS02585	ABC transporter permease	94.25	22.6436	0.148535	0.698318	0.143034	0.69333	-0.406226	0.0789196	496319	497128	810	forward		YP_001034496.1	Amino acid transport and metabolism / Inorganic ion transport and metabolism
SSA_0499	peptide ABC transporter periplasmic protein	Nickel ABC transporter, substrate-binding protein NikA (TC 3.A.1.5.3)	SSA_RS02590	nickel ABC transporter, nickel/metallophore periplasmic binding protein	97.1975	21.5368	0.240824	0.443549	0.103147	0.775133	-0.37099	0.0511836	497324	498820	1497	forward		YP_001034497.1	Amino acid transport and metabolism
SSA_0500	peptide ABC transporter, permease protein	Nickel ABC transporter, permease protein NikB (TC 3.A.1.5.3)	SSA_RS02595	ABC transporter permease	49.185	13.5653	0.0291324	0.96766	0.227138	0.569575	-0.661634	0.0244747	498912	499853	942	forward		YP_001034498.1	Amino acid transport and metabolism / Inorganic ion transport and metabolism
SSA_0502	peptide ABC transporter, permease protein	Nickel ABC transporter, permease protein NikC (TC 3.A.1.5.3)	SSA_RS02600	ABC transporter permease	47.8375	13.2149	0.0859495	0.880106	0.296531	0.437556	-0.262803	0.438672	499963	500652	690	forward		YP_001034499.1	Amino acid transport and metabolism / Inorganic ion transport and metabolism
SSA_0503	peptide ABC transporter, ATP-binding protein	ABC transporter, ATP-binding protein (cluster 5, nickel/peptides/opines)	SSA_RS02605	ABC transporter ATP-binding protein	55.8275	8.02725	-0.360077	0.312885	-0.0504711	0.92695	-0.48852	0.0693545	500640	501431	792	forward		YP_001034500.1	Amino acid transport and metabolism / Inorganic ion transport and metabolism
SSA_0504	amiF	hypothetical protein	SSA_RS02610	ATP-binding cassette domain-containing protein	57.0975	6.15343	-0.313433	0.452401	0.0537196	0.93163	-0.338588	0.244842	501418	502128	711	forward		YP_001034501.1	Amino acid transport and metabolism / Inorganic ion transport and metabolism
SSA_0505	hypothetical protein	hypothetical protein	SSA_RS02615	flavin reductase family protein	68.9	19.3092	-0.126978	0.806678	0.019105	0.980915	-0.488109	0.116318	502181	502756	576	forward		YP_001034502.1	General function prediction only
SSA_0506	(Fe-S)-binding protein	Epoxyqueuosine reductase (EC 1.17.99.6) QueG	SSA_RS02620	tRNA epoxyqueuosine(34) reductase QueG	79.5075	12.2034	-0.408053	0.136314	-0.485498	0.0446988	-0.238329	0.377996	502789	503988	1200	reverse		YP_001034503.1	Energy production and conversion
SSA_0507	hypothetical protein	hypothetical protein	SSA_RS02625	hypothetical protein	538.857	79.4559	-0.355857	0.150542	-0.902687	6.59427e-06	-1.05701	1.56084e-06	504130	504771	642	forward		YP_001034504.1
SSA_0508	hypothetical protein	Phosphoserine phosphatase (EC 3.1.3.3)	SSA_RS02630	phosphoserine phosphatase	62.585	14.0527	0.66634	0.00189766	-0.869153	0.0040266	-2.06619	1.29235e-15	505077	506393	1317	forward		YP_001034505.1
SSA_0509	propanediol utilization protein	Propanediol utilization protein PduV	SSA_RS02635	EutP/PduV family microcompartment system protein	84.0525	18.3034	0.171973	0.668129	-1.14545	0.000976934	-2.28445	6.4512e-11	506433	506867	435	forward		YP_001034506.1	Amino acid transport and metabolism
SSA_0510	L-threonine-O-3-phosphate decarboxylase	L-threonine 3-O-phosphate decarboxylase (EC 4.1.1.81)	SSA_RS02640	threonine-phosphate decarboxylase	156.703	20.6888	0.123966	0.639889	-0.60976	0.00411999	-0.652239	0.00112576	506932	508026	1095	forward	2.6.1.9 4e-79 4.1.1.81 1e-79	YP_001034507.1	Amino acid transport and metabolism
SSA_0511	pduX	L-threonine kinase in B12 biosynthesis (EC 2.7.1.177)	SSA_RS02645	kinase	144.505	21.8412	-0.044727	0.903198	-0.659851	0.0120728	-0.612105	0.00417817	508019	508885	867	forward		YP_001034508.1	Secondary metabolites biosynthesis, transport, and catabolism
SSA_0512	nicotinate-nucleotide--dimethylbenzimidazole phosphoribosyltransferase	Nicotinate-nucleotide--dimethylbenzimidazole phosphoribosyltransferase (EC 2.4.2.21)	SSA_RS02650	nicotinate-nucleotide--dimethylbenzimidazole phosphoribosyltransferase	168.648	17.1925	0.0107263	0.978984	-0.687788	0.00122733	-0.617592	0.000666934	508848	509954	1107	forward	2.4.2.21 2e-75	YP_001034509.1	Coenzyme metabolism
SSA_0513	ATP:cob(I)alamin adenosyltransferase	ATP:Cob(I)alamin adenosyltransferase (EC 2.5.1.17) @ ATP:Cob(I)alamin adenosyltransferase (EC 2.5.1.17), ethanolamine utilization	SSA_RS02655	cob(I)yrinic acid a,c-diamide adenosyltransferase	164.653	20.7569	-0.0297928	0.940801	-0.802519	0.000907229	-0.520119	0.0386852	509967	510566	600	forward		YP_001034510.1	Function unknown
SSA_0514	PduQ protein	Ethanol dehydrogenase [NAD+]	SSA_RS02660	iron-containing alcohol dehydrogenase	159.515	30.4067	0.468561	0.027816	-0.970077	1.19907e-06	-3.51813	2.60589e-48	511286	512428	1143	forward		YP_001034511.1	Energy production and conversion
SSA_0515	propanediol utilization protein PduU	Ethanolamine utilization protein similar to PduU	SSA_RS02665	BMC domain-containing protein	1682.96	155.029	0.0749507	0.806678	-0.830057	1.28382e-06	-2.05799	9.42448e-44	512543	512869	327	forward		YP_001034512.1
SSA_0516	two-component response regulator	Ethanolamine two-component response regulator	SSA_RS02670	response regulator	1068.63	113.212	0.0651666	0.830134	-0.79048	1.51644e-05	-1.84224	2.82909e-29	512894	513469	576	forward		YP_001034513.1	Signal transduction mechanisms
SSA_0517	sensor histidine kinase	Ethanolamine sensory transduction histidine kinase	SSA_RS02675	PAS domain-containing sensor histidine kinase	956.588	126.606	0.26558	0.241809	-0.802221	0.000536166	-1.83886	6.06196e-30	513469	514905	1437	forward	2.7.3.- 2e-96	YP_001034514.1	Signal transduction mechanisms
SSA_0518	eutA	Ethanolamine utilization protein EutA	SSA_RS02680	ethanolamine ammonia-lyase reactivating factor EutA	48.2675	8.36322	0.711107	0.000965878	-0.970545	0.000342442	-1.81507	1.91433e-13	515019	516452	1434	forward		YP_001034515.1	Amino acid transport and metabolism
SSA_0519	ethanolamine ammonia-lyase large subunit	Ethanolamine ammonia-lyase heavy chain (EC 4.3.1.7)	SSA_RS02685	ethanolamine ammonia-lyase subunit EutB	62.1725	11.7224	0.12667	0.7058	-1.25615	1.48539e-06	-1.96711	5.57118e-16	516484	517854	1371	forward	4.3.1.7 0.0	YP_001034516.1
SSA_0520	ethanolamine ammonia-lyase small subunit	Ethanolamine ammonia-lyase light chain (EC 4.3.1.7)	SSA_RS02690	ethanolamine ammonia-lyase subunit EutC	50.3975	10.0149	0.104395	0.807949	-1.01737	0.00200689	-1.72022	3.94444e-09	517871	518791	921	forward	4.3.1.7 2e-105	YP_001034517.1
SSA_0521	eutL	Ethanolamine utilization polyhedral-body-like protein EutL	SSA_RS02695	ethanolamine utilization microcompartment protein EutL	84.705	12.3346	-0.243763	0.47773	-1.41577	5.72052e-07	-2.54936	2.00395e-17	518801	519460	660	forward		YP_001034518.1
SSA_0522	ethanolamine utilization protein	Ethanolamine utilization polyhedral-body-like protein EutM	SSA_RS02700	BMC domain-containing protein	52.3875	9.78492	0.239804	0.547563	-0.773425	0.025926	-1.56715	9.30889e-06	519476	520039	564	forward		YP_001034519.1	Secondary metabolites biosynthesis, transport, and catabolism / Energy production and conversion
SSA_0523	aldehyde dehydrogenase	Acetaldehyde dehydrogenase (EC 1.2.1.10) @ Acetaldehyde dehydrogenase (EC 1.2.1.10), ethanolamine utilization cluster	SSA_RS02705	acetaldehyde dehydrogenase (acetylating)	69.55	15.5875	0.0162976	0.974285	-0.878452	0.00901149	-1.6605	7.67021e-13	520046	521524	1479	forward	1.2.1.10 1e-158	YP_001034520.1	Energy production and conversion
SSA_0524	microcompartment protein	Ethanolamine utilization protein similar to PduA/PduJ	SSA_RS02710	BMC domain-containing protein	79.1625	26.6227	-0.147663	0.779387	-0.909772	0.0285016	-1.57901	9.13613e-05	521559	521840	282	forward		YP_001034521.1	Secondary metabolites biosynthesis, transport, and catabolism / Energy production and conversion
SSA_0525	microcompartment protein	Ethanolamine utilization protein similar to PduA/PduJ	SSA_RS02715	propanediol utilization microcompartment protein PduA	115.352	22.96	-0.0979564	0.83257	-0.773785	0.0211139	-1.87875	3.29344e-08	521896	522171	276	forward		YP_001034522.1	Secondary metabolites biosynthesis, transport, and catabolism / Energy production and conversion
SSA_0526	hypothetical protein	hypothetical protein	SSA_RS02720	hypothetical protein	94.8625	14.4239	-0.131604	0.734077	-0.920854	0.000309853	-1.87125	1.06654e-12	522369	523010	642	forward		YP_001034523.1
SSA_0527	pduL	Ethanolamine utilization protein similar to PduL	SSA_RS02725	phosphate propanoyltransferase	99.4275	20.2305	-0.0613191	0.88265	-0.83752	0.00450636	-1.85551	1.55306e-11	523034	523660	627	forward		YP_001034524.1
SSA_0528	hypothetical protein	Protein clustered with ethanolamine utilization	SSA_RS02730	ethanolamine utilization protein	79.22	24.4178	-0.0326957	0.957276	-0.833967	0.0187995	-1.78672	2.281e-08	523692	524339	648	forward		YP_001034525.1
SSA_0529	ethanolamine utilization protein	Ethanolamine utilization polyhedral-body-like protein EutN	SSA_RS02735	EutN/CcmL family microcompartment protein	95.61	21.46	-0.14314	0.765916	-0.723976	0.0505327	-1.7608	4.01781e-06	524354	524635	282	forward		YP_001034526.1
SSA_0530	eutH	Ethanolamine permease	SSA_RS02740	ethanolamine utilization protein EutH	121.542	33.5053	-0.206864	0.53534	-1.09552	2.0759e-05	-1.94073	4.65661e-14	524652	525746	1095	forward		YP_001034527.1
SSA_0531	eutQ	Ethanolamine utilization protein EutQ	SSA_RS02745	cupin domain-containing protein	160.877	60.2872	-0.346175	0.349494	-1.12382	0.000946107	-2.26314	5.64314e-12	525764	526213	450	forward		YP_001034528.1	Amino acid transport and metabolism
SSA_0532	pduB	Propanediol utilization polyhedral body protein PduB	SSA_RS02750	propanediol utilization microcompartment protein PduB	0.7925	1.585	0.0879063	N/A	-0.100212	N/A	0.791658	0.379119	526653	527357	705	forward		YP_001034529.1
SSA_0533	pduC	Propanediol dehydratase large subunit (EC 4.2.1.28)	SSA_RS02755	propanediol/glycerol family dehydratase large subunit	1.4025	0.27097	-0.0280725	N/A	0.256182	0.763824	-0.331231	0.707034	527379	529040	1662	forward	4.2.1.30 0.0	YP_001034530.1
SSA_0535	propanediol utilization: dehydratase, medium subunit	Propanediol dehydratase medium subunit (EC 4.2.1.28)	SSA_RS02760	propanediol/glycerol family dehydratase medium subunit	1	1.40485	0.0310366	N/A	0.021128	N/A	0.236462	0.809828	529052	529720	669	forward	4.2.1.30 5e-73	YP_001034531.1
SSA_0536	B12-dependent diol dehydratase small subunit	Propanediol dehydratase small subunit (EC 4.2.1.28)	SSA_RS02765	diol dehydratase small subunit	2.35	1.77706	-0.199221	N/A	-0.428657	N/A	-0.901401	0.308536	529751	530266	516	forward	4.2.1.30 5e-45	YP_001034532.1	Secondary metabolites biosynthesis, transport, and catabolism
SSA_0537	propanediol utilization:dioldehydratase reactivation	Propanediol dehydratase reactivation factor large subunit	SSA_RS02770	diol dehydratase reactivase subunit alpha	1.435	1.31079	-0.127415	N/A	0.0086758	0.994603	-0.146519	0.870482	530366	532222	1857	forward		YP_001034533.1	Nucleotide transport and metabolism / Inorganic ion transport and metabolism
SSA_0538	pduH	Propanediol dehydratase reactivation factor small subunit	SSA_RS02775	PduH protein	1.48	1.25637	-0.101249	N/A	-0.285591	N/A	-0.289342	0.771595	532203	532583	381	forward		YP_001034534.1
SSA_0539	pduO	Protein of unknown function DUF336	SSA_RS02780	heme-binding protein	0.8625	0.707454	-0.0522774	N/A	-0.0638005	N/A	0.0555947	0.957959	532642	533196	555	forward		YP_001034535.1	General function prediction only
SSA_0540	glycerol uptake facilitator protein	Glycerol uptake facilitator protein @ Propanediol diffusion facilitator	SSA_RS02785	aquaporin family protein	1.3975	2.795	-0.0831365	N/A	-0.242333	N/A	-0.512128	0.557165	533364	534077	714	forward		YP_001034536.1
SSA_0541	acetate kinase	Propionate kinase, propanediol utilization (EC 2.7.2.1)	SSA_RS02790	acetate kinase	0.4925	0.350464	-0.0536724	N/A	-0.204902	N/A	0.161343	0.870521	534212	535411	1200	forward	2.7.2.1 1e-118	YP_001034537.1	Energy production and conversion
SSA_0543	secA	Protein translocase subunit SecA	SSA_RS02795	preprotein translocase subunit SecA	596.87	90.5081	0.0920769	0.656678	0.127495	0.455872	0.398347	0.000861913	535688	538207	2520	forward		YP_001034538.1	Intracellular trafficking and secretion
SSA_0544	aroG	2-keto-3-deoxy-D-arabino-heptulosonate-7-phosphate synthase I alpha (EC 2.5.1.54)	SSA_RS02800	3-deoxy-7-phosphoheptulonate synthase	858.565	96.7559	0.288197	0.0802014	0.182673	0.416973	0.575133	8.94052e-05	538228	539259	1032	forward	2.5.1.54 5e-172	YP_001034539.1	Amino acid transport and metabolism
SSA_0546	aro	2-keto-3-deoxy-D-arabino-heptulosonate-7-phosphate synthase I alpha (EC 2.5.1.54)	SSA_RS02805	3-deoxy-7-phosphoheptulonate synthase	1074.13	74.6419	0.0633879	0.765685	0.119445	0.598152	0.556173	5.13298e-05	539261	540292	1032	forward	2.5.1.54 3e-170	YP_001034540.1	Amino acid transport and metabolism
SSA_0547	acpS	Holo-[acyl-carrier-protein] synthase (EC 2.7.8.7)	SSA_RS02810	holo-ACP synthase	149.203	31.8457	0.034194	0.948671	0.168022	0.6464	0.351495	0.13448	540400	540762	363	forward	2.7.8.7 2e-40	YP_001034541.1	Lipid metabolism
SSA_0548	alr	Alanine racemase (EC 5.1.1.1)	SSA_RS02815	alanine racemase	144.222	18.8377	0.0906794	0.741517	0.255133	0.175303	0.471751	0.0023889	540749	541858	1110	forward	5.1.1.1 5e-133	YP_001034542.1	Cell envelope biogenesis, outer membrane
SSA_0549	recG	ATP-dependent DNA helicase RecG (EC 3.6.4.12)	SSA_RS02820	ATP-dependent DNA helicase RecG	199.752	17.908	0.00987536	0.976473	0.0610951	0.788262	0.410516	0.000314214	541965	543980	2016	forward	3.6.1.- 0.0	YP_001034543.1	DNA replication, recombination, and repair / Transcription
SSA_0551	ansB	L-asparaginase (EC 3.5.1.1)	SSA_RS02830	asparaginase	137.533	12.5284	0.0418409	0.903198	0.215904	0.421117	0.370802	0.0383748	544690	545652	963	reverse	3.5.1.1 6e-150	YP_001034544.1
SSA_0552	Cof family protein	Hydrolase, HAD superfamily	SSA_RS02835	Cof-type HAD-IIB family hydrolase	272.355	23.1925	0.0439975	0.886728	-0.145488	0.600304	0.0481313	0.827834	545833	547230	1398	forward		YP_001034545.1	Function unknown
SSA_0553	hypothetical protein	hypothetical protein	SSA_RS02840	TIGR04197 family type VII secretion effector	12.6675	12.9447	-0.26619	N/A	0.454345	0.537137	0.725626	0.343779	547320	547670	351	forward		YP_001034546.1
SSA_0554	hypothetical protein	hypothetical protein	SSA_RS02845	DUF3958 family protein	16.735	12.176	-0.459865	N/A	0.279107	0.720565	0.242387	0.768542	547674	548021	348	forward		YP_001034547.1
SSA_0555	hypothetical protein	hypothetical protein	SSA_RS02850	hypothetical protein	16.0675	11.5713	-0.130639	0.831113	0.325019	0.582339	0.441464	0.382209	548024	549853	1830	forward		YP_001034548.1
SSA_0556	hypothetical protein	hypothetical protein	SSA_RS02855	hypothetical protein	16.675	7.93216	-0.158657	0.807949	0.415466	0.537582	0.542823	0.329857	549874	550251	378	forward		YP_001034549.1
SSA_0557	hypothetical protein	hypothetical protein	N/A	N/A	14.34	12.4848	-0.300169	0.594163	0.229164	0.790609	0.503678	0.511965	550309	550722	414	forward		YP_001034550.1
SSA_0558	hypothetical protein	hypothetical protein	N/A	N/A	9.8375	10.4356	-0.331527	N/A	0.159601	0.874095	0.245636	0.774143	550744	551058	315	forward		YP_001034551.1
SSA_0559	hypothetical protein	hypothetical protein	SSA_RS02865	hypothetical protein	55.9575	15.4842	-0.371051	0.406094	-0.0596463	0.940494	-0.215318	0.591716	551071	551448	378	forward		YP_001034552.1
SSA_0560	hypothetical protein	hypothetical protein	SSA_RS02870	hypothetical protein	57.17	10.2077	-0.00209575	0.999345	0.32727	0.421208	0.201138	0.591716	551675	552046	372	forward		YP_001034553.1
SSA_0561	RNA:NAD 2'-phosphotransferase	RNA:NAD 2'-phosphotransferase	SSA_RS02875	RNA 2'-phosphotransferase	40.5625	16.3552	0.337871	0.443516	0.35396	0.437287	0.632381	0.0510538	552039	552584	546	forward	2.7.-.- 7e-42	YP_001034554.1	Translation, ribosomal structure and biogenesis
SSA_0562	hypothetical protein	hypothetical protein	SSA_RS02880	hypothetical protein	77.7975	15.8192	-0.26054	0.551033	0.0617342	0.932077	0.319638	0.362782	552877	553188	312	forward		YP_001034555.1
SSA_0563	universal stress protein	Universal stress protein family	SSA_RS02885	universal stress protein	239.108	57.8513	1.35227	6.18889e-14	0.702107	0.00417919	-0.468052	0.0294455	553306	553758	453	reverse		YP_001034556.1	Signal transduction mechanisms
SSA_0564	aminotransferase	Alanine transaminase (EC 2.6.1.2)	SSA_RS02890	pyridoxal phosphate-dependent aminotransferase	467.022	53.0685	0.037803	0.888019	0.184583	0.415635	0.535507	0.00164804	554103	555317	1215	forward	2.6.1.1 0.0	YP_001034557.1	Amino acid transport and metabolism
SSA_0565	hypothetical protein	Surface exclusion protein Sea1/PrgA	SSA_RS02895	SEC10/PgrA surface exclusion domain-containing protein	144.442	15.3639	-0.270504	0.1899	-0.578803	0.000731668	-1.07517	8.24561e-10	555639	558224	2586	forward		YP_001034558.1	General function prediction only
SSA_0566	codY	GTP-sensing transcriptional pleiotropic repressor CodY	SSA_RS02900	GTP-sensing pleiotropic transcriptional regulator CodY	345.712	50.8569	0.0779213	0.792309	-0.575814	0.00192182	-0.75281	6.08184e-05	558426	559214	789	forward		YP_001034559.1
SSA_0567	isochorismitase family protein	Nicotinamidase (EC 3.5.1.19)	SSA_RS02905	cysteine hydrolase	411.197	32.5026	-0.291968	0.218036	-0.60028	0.00112352	-0.898811	7.9399e-08	559214	559771	558	forward	3.5.1.19 5e-75	YP_001034560.1	Secondary metabolites biosynthesis, transport, and catabolism
SSA_0568	aspS	Aspartyl-tRNA synthetase (EC 6.1.1.12) @ Aspartyl-tRNA(Asn) synthetase (EC 6.1.1.23)	SSA_RS02910	aspartate--tRNA ligase	65.4075	4.91793	0.0785229	0.808043	-0.101284	0.748921	-0.135148	0.584965	560083	561819	1737	forward	6.1.1.12 0.0	YP_001034561.1	Translation, ribosomal structure and biogenesis
SSA_0569	gatC	Aspartyl-tRNA(Asn) amidotransferase subunit C (EC 6.3.5.6) @ Glutamyl-tRNA(Gln) amidotransferase subunit C (EC 6.3.5.7)	SSA_RS02915	Asp-tRNA(Asn)/Glu-tRNA(Gln) amidotransferase subunit GatC	340.04	53.3738	-0.0745691	0.825017	0.0130651	0.980915	0.170905	0.450037	562022	562324	303	forward	6.3.5.- 1e-38	YP_001034562.1	Translation, ribosomal structure and biogenesis
SSA_0570	gatA	Aspartyl-tRNA(Asn) amidotransferase subunit A (EC 6.3.5.6) @ Glutamyl-tRNA(Gln) amidotransferase subunit A (EC 6.3.5.7)	SSA_RS02920	Asp-tRNA(Asn)/Glu-tRNA(Gln) amidotransferase subunit GatA	260.808	46.3544	0.167149	0.469089	0.141364	0.581758	0.277449	0.118049	562324	563790	1467	forward	6.3.5.- 0.0	YP_001034563.1
SSA_0571	gatB	Aspartyl-tRNA(Asn) amidotransferase subunit B (EC 6.3.5.6) @ Glutamyl-tRNA(Gln) amidotransferase subunit B (EC 6.3.5.7)	SSA_RS02925	Asp-tRNA(Asn)/Glu-tRNA(Gln) amidotransferase subunit GatB	351.962	60.9951	0.182041	0.398958	0.172857	0.500763	0.211283	0.211322	563790	565223	1434	forward	6.3.5.- 0.0	YP_001034564.1	Translation, ribosomal structure and biogenesis
SSA_0572	dehydrogenase	2,3-butanediol dehydrogenase, R-alcohol forming, (R)- and (S)-acetoin-specific (EC 1.1.1.4)	SSA_RS02935	2,3-butanediol dehydrogenase	146.942	64.381	0.102339	0.808244	-0.186048	0.668696	-1.74789	3.159e-11	565835	566881	1047	forward	1.1.1.- 4e-99 1.1.1.1 2e-98 1.1.1.4 7e-99	YP_001034565.1	Amino acid transport and metabolism / General function prediction only
SSA_0573	hypothetical protein	Transposase	N/A	N/A	13.4975	7.20984	0.430056	N/A	0.456092	0.534744	0.306037	0.733236	566975	567091	117	reverse		YP_001034566.1
SSA_0574	hypothetical protein	Immunoreactive protein Se23.5 (Fragment)	SSA_RS02940	TVP38/TMEM64 family protein	57.9175	16.0966	0.143453	0.745111	0.111223	0.820175	0.584681	0.0259667	567160	567786	627	reverse		YP_001034567.1	Function unknown
SSA_0575	HAD superfamily hydrolase	FIG001553: Hydrolase, HAD subfamily IIIA	SSA_RS02945	YqeG family HAD IIIA-type phosphatase	166.59	36.9655	-0.11822	0.72954	0.029636	0.964217	-0.0922575	0.730152	567936	568445	510	forward		YP_001034568.1	General function prediction only
SSA_0576	GTP-binding protein YqeH	GTP-binding protein YqeH, required for biogenesis of 30S ribosome subunit	SSA_RS02950	ribosome biogenesis GTPase YqeH	147.102	28.1157	0.221164	0.33602	-0.0423206	0.90507	-0.0569102	0.81928	568448	569554	1107	forward		YP_001034569.1	General function prediction only
SSA_0577	hypothetical protein	RNA-binding protein YhbY	SSA_RS02955	ribosome assembly RNA-binding protein YhbY	165.752	33.9801	-0.0591164	0.903198	0.0607076	0.905151	-0.00451826	0.991063	569662	569973	312	forward		YP_001034570.1
SSA_0578	nadD	Nicotinate-nucleotide adenylyltransferase (EC 2.7.7.18)	SSA_RS02960	nicotinate-nucleotide adenylyltransferase	142.618	28.4136	0.13737	0.695573	0.219636	0.535554	-0.0729035	0.806842	570000	570632	633	forward	2.7.7.18 7e-98	YP_001034571.1	Coenzyme metabolism
SSA_0579	HAD superfamily hydrolase	Hydrolase (HAD superfamily), YqeK	SSA_RS02965	HD domain-containing protein	124.492	32.828	0.0151105	0.978984	0.0299177	0.964877	-0.315046	0.286437	570629	571228	600	forward		YP_001034572.1	Coenzyme metabolism
SSA_0580	isochorismatase family protein	Isochorismatase (EC 3.3.2.1)	SSA_RS02970	cysteine hydrolase	58.5075	38.4033	-0.250195	0.629358	0.0136009	0.98889	0.0268312	0.961589	571225	571728	504	forward		YP_001034573.1	Secondary metabolites biosynthesis, transport, and catabolism
SSA_0581	hypothetical protein	Ribosomal silencing factor RsfA	SSA_RS02975	ribosome silencing factor	40.1025	40.9189	-0.989816	0.0207266	0.148469	0.88769	0.529094	0.542697	571738	572103	366	forward		YP_001034574.1
SSA_0582	methylase	FIG145533: Methyltransferase (EC 2.1.1.-)	SSA_RS02980	class I SAM-dependent methyltransferase	33.6525	27.184	-0.235741	0.674809	0.526928	0.33617	0.69859	0.138687	572178	572912	735	forward		YP_001034575.1	Coenzyme metabolism
SSA_0583	hypothetical protein	UPF0348 protein family	SSA_RS02985	nucleotidyltransferase	97.35	23.8235	-0.165159	0.618445	0.0600771	0.886166	0.135923	0.557165	572914	574008	1095	forward		YP_001034576.1	General function prediction only
SSA_0584	hypothetical protein	hypothetical protein	SSA_RS02990	hypothetical protein	12.4875	1.66986	-0.166362	0.784661	-9.26687e-05	0.999897	0.578647	0.185611	574215	575018	804	forward		YP_001034577.1
SSA_0585	hypothetical protein SSA_0585	hypothetical protein	SSA_RS02995	hypothetical protein	16.05	3.73947	-0.14483	0.812533	-0.00676567	0.994603	0.393521	0.441161	575060	575614	555	forward		YP_001034578.1
SSA_0586	hypothetical protein	Transcriptional regulatory protein YeeN	SSA_RS03000	YebC/PmpR family DNA-binding transcriptional regulator	1005.22	17.4545	-0.291979	0.14269	-0.452785	0.0036023	-0.715758	2.46886e-07	575855	576571	717	forward		YP_001034579.1
SSA_0587	hipO1	N-acetyl-L,L-diaminopimelate deacetylase homolog	SSA_RS03005	amidohydrolase	71.835	9.42332	0.0602829	0.876013	0.0608057	0.891175	0.0346226	0.888536	576947	578089	1143	forward		YP_001034580.1	General function prediction only
SSA_0588	L-cystine ABC transporter substrate-binding component	Cysteine ABC transporter, substrate-binding protein	SSA_RS03010	amino acid ABC transporter substrate-binding protein	8058.62	1025.7	-0.264827	0.316671	-0.507534	0.0391928	-0.718154	0.000300921	578208	579035	828	forward		YP_001034581.1	Amino acid transport and metabolism / Signal transduction mechanisms
SSA_0589	dapE	N-acyl-L-amino acid amidohydrolase (EC 3.5.1.14)	SSA_RS03015	M20/M25/M40 family metallo-hydrolase	586.71	84.0986	-0.120683	0.553605	-0.198614	0.290366	-0.126644	0.33781	579153	580535	1383	forward	3.5.1.18 0.0	YP_001034582.1	Amino acid transport and metabolism
SSA_0590	hypothetical protein	Substrate-specific component BL0695 of predicted ECF transporter	SSA_RS03020	MptD family putative ECF transporter S component	539.935	65.995	-0.0244528	0.935521	-0.207034	0.398583	-0.311714	0.0953425	580552	581145	594	forward		YP_001034583.1
SSA_0591	hypothetical protein	hypothetical protein	SSA_RS03025	S-adenosyl-l-methionine hydroxide adenosyltransferase family protein	804.22	188.79	0.0292421	0.935248	-0.223467	0.458948	-0.229211	0.259475	581177	582022	846	forward		YP_001034584.1
SSA_0592	hypothetical protein	Substrate-specific component MtsA of methionine-regulated ECF transporter	SSA_RS03030	ECF-type riboflavin transporter substrate-binding protein	961.165	137.393	-0.0780692	0.756751	-0.478963	0.00479797	-0.554415	0.000434457	582034	582576	543	forward		YP_001034585.1	Function unknown
SSA_0593	hypothetical protein	Rhodanese domain protein UPF0176, Firmicutes subgroup	SSA_RS03035	rhodanese-related sulfurtransferase	1045.33	250.719	-0.783381	7.80252e-06	-0.36775	0.143984	-0.443099	0.0101065	582893	583879	987	forward		YP_001034586.1	General function prediction only
SSA_0594	AraC family transcriptional regulator	Transcriptional regulator, AraC family	SSA_RS03040	helix-turn-helix transcriptional regulator	39.4125	12.981	-0.573678	0.116183	-0.155326	0.770797	0.255556	0.443683	584038	584841	804	forward		YP_001034587.1	Signal transduction mechanisms
SSA_0595	hypothetical protein	PhnB protein; putative DNA binding 3-demethylubiquinone-9 3-methyltransferase domain protein	SSA_RS03045	VOC family protein	46.975	11.8322	-0.138174	0.792345	0.0368033	0.969743	0.291492	0.432857	584898	585311	414	forward		YP_001034588.1	Function unknown
SSA_0596	hypothetical protein	hypothetical protein	SSA_RS03050	hypothetical protein	29.43	1.58739	0.244307	0.636401	0.121073	0.868128	0.517422	0.221477	585321	585680	360	forward		YP_001034589.1
SSA_0597	hypothetical protein	hypothetical protein	SSA_RS03060	DUF4299 family protein	12.35	4.52512	-0.0629337	0.927491	0.605049	0.161179	1.09661	0.00269376	585974	586891	918	forward		YP_001034590.1
SSA_0599	hypothetical protein	hypothetical protein	SSA_RS03065	membrane protein	49.5875	20.5434	-1.34699	0.000661219	-0.858226	0.0993747	2.35943	7.095e-14	587075	587335	261	forward		YP_001034591.1
SSA_0601	phosphorylase Pnp/Udp family protein	Uridine phosphorylase (EC 2.4.2.3)	SSA_RS03070	nucleoside phosphorylase	152.205	14.2088	-0.102274	0.740576	-0.232561	0.388796	-0.0514881	0.812769	587555	588316	762	forward		YP_001034592.1	Nucleotide transport and metabolism
SSA_0602	cobalt ABC transporter ATPase	Duplicated ATPase component MtsB of energizing module of methionine-regulated ECF transporter	SSA_RS03075	ABC transporter ATP-binding protein	109.127	2.02164	0.0622935	0.812889	-0.0803822	0.759748	0.165326	0.297203	588326	590011	1686	forward		YP_001034593.1	Inorganic ion transport and metabolism
SSA_0603	cobalt ABC transporter	Transmembrane component MtsC of energizing module of methionine-regulated ECF transporter	SSA_RS03080	energy-coupling factor transporter transmembrane protein EcfT	87.495	13.2936	-0.112842	0.748357	0.137586	0.700226	0.194766	0.381552	590004	590840	837	forward		YP_001034594.1	Inorganic ion transport and metabolism
SSA_0604	hypothetical protein	hypothetical protein	SSA_RS03085	hypothetical protein	77.9625	8.58265	-0.145852	0.72475	-0.161488	0.707804	0.0522334	0.877959	590859	591320	462	forward		YP_001034595.1
SSA_0605	gidB	16S rRNA (guanine(527)-N(7))-methyltransferase (EC 2.1.1.170)	SSA_RS03090	16S rRNA (guanine(527)-N(7))-methyltransferase RsmG	95.88	17.8994	0.0615524	0.870533	0.04095	0.942434	0.641707	0.00157254	591352	592065	714	reverse	2.1.-.- 2e-95	YP_001034596.1	Cell envelope biogenesis, outer membrane
SSA_0606	peptide ABC transporter ATPase	ABC transporter, ATP-binding protein	SSA_RS03095	ABC transporter ATP-binding protein	17.395	5.80577	0.237495	0.631364	0.222343	0.70004	0.665497	0.0732837	592147	592890	744	reverse		YP_001034597.1	Defense mechanisms
SSA_0607	ABC transporter permease	ABC transporter, fused permease protein	SSA_RS03100	FtsX-like permease family protein	21.385	4.71996	0.0989993	0.806678	-0.0232791	0.97965	0.408743	0.134544	592948	595284	2337	reverse		YP_001034598.1	Secondary metabolites biosynthesis, transport, and catabolism
SSA_0608	mefE	Uncharacterized MFS-type transporter	SSA_RS03105	MFS transporter	22.0425	6.62757	0.210374	0.624525	-0.0376006	0.967393	0.172575	0.682558	595259	596542	1284	reverse		YP_001034599.1
SSA_0609	TetR/AcrR family transcriptional regulator	Transcriptional regulator, AcrR family	SSA_RS03110	TetR/AcrR family transcriptional regulator	35.565	6.63326	-0.323731	0.453457	-0.83387	0.0463585	-0.633909	0.0908993	596605	597222	618	reverse		YP_001034600.1	Transcription
SSA_0610	lemA	LemA protein	SSA_RS03115	LemA family protein	910.783	60.5258	0.0488703	0.857111	0.197183	0.446514	0.235258	0.123234	597376	597945	570	forward		YP_001034601.1
SSA_0611	htpX	Heat shock protein HtpX	SSA_RS03120	zinc metalloprotease HtpX	354.055	58.4448	-0.117181	0.64253	0.271363	0.213258	0.374526	0.0136803	597947	598843	897	forward	3.4.24.- 2e-108	YP_001034602.1	Posttranslational modification, protein turnover, chaperones
SSA_0612	rgg	hypothetical protein	SSA_RS03125	Rgg/GadR/MutR family transcriptional regulator	1.635	0.827305	-0.0616726	N/A	0.143129	0.896858	-0.265353	0.783521	599304	600185	882	forward		YP_001034603.1
SSA_0613	gtfP	Glucosyltransferase GtfG	SSA_RS03130	glucosyltransferase	10.9175	1.41618	0.177555	0.591258	0.274068	0.415093	0.59588	0.00314026	600255	604961	4707	forward	2.4.1.5 0.0	YP_001034604.1	General function prediction only
SSA_0614	transporter	Dsg protein involved in extracellular polysaccharide synthesis and transport	SSA_RS03135	transporter	4.34	2.30959	-0.101132	0.883389	-0.118225	0.910002	0.107436	0.879677	605091	606332	1242	reverse		YP_001034605.1
SSA_0615	rggD	Positive transcriptional regulator, MutR family	SSA_RS03140	Rgg/GadR/MutR family transcriptional regulator	33.1925	3.36091	-0.125757	0.789946	-0.30237	0.476958	-0.337253	0.322471	606684	607553	870	reverse		YP_001034606.1
SSA_0616	hypothetical protein	FIG01269488: protein, clustered with ribosomal protein L32p	SSA_RS03145	DUF177 domain-containing protein	127.94	33.6729	-0.499483	0.0932841	-0.532746	0.100405	-0.63613	0.0137676	607653	608183	531	forward		YP_001034607.1
SSA_0617	membrane protease subunit	SPFH domain/band 7 family protein	SSA_RS03150	flotillin family protein	537.4	82.993	0.0565014	0.845955	0.192833	0.335151	0.336836	0.0290766	608288	609766	1479	forward		YP_001034608.1	Function unknown
SSA_0618	hypothetical protein	hypothetical protein	SSA_RS03155	hypothetical protein	218.805	56.3003	0.132862	0.71993	-0.113709	0.812352	-0.070632	0.806842	610038	610331	294	reverse		YP_001034609.1
SSA_0620	hypothetical protein	N/A	SSA_RS03160	hypothetical protein	239.017	66.6439	0.0781661	0.845016	-0.246226	0.485239	-0.204785	0.441406	610309	610683	375	reverse		YP_001034610.1
SSA_0621	SOS responce UmuC protein	Putative UV-damage repair protein UvrX	SSA_RS03165	Y-family DNA polymerase	252.728	54.7423	0.252222	0.320057	-0.188406	0.537232	-0.348608	0.0432054	610680	612095	1416	reverse		YP_001034611.1	DNA replication, recombination, and repair
SSA_0622	XRE family transcriptional regulator	CI-like repressor, phage associated	SSA_RS03170	helix-turn-helix transcriptional regulator	244.233	36.1441	0.223301	0.33155	-0.190976	0.500763	-0.604262	0.000201762	612100	612777	678	reverse		YP_001034612.1	Transcription
SSA_0623	hypothetical protein	hypothetical protein	SSA_RS03175	YcxB family protein	89.52	5.22589	-0.120152	0.774321	-0.107139	0.834547	0.148128	0.670139	612920	613408	489	forward		YP_001034613.1
SSA_0624	hypothetical protein	16S rRNA (guanine(966)-N(2))-methyltransferase (EC 2.1.1.171)	SSA_RS03180	16S rRNA (guanine(966)-N(2))-methyltransferase RsmD	34.0625	29.6645	-0.921792	0.0337683	-0.357706	0.6208	0.0567851	0.955055	613487	614026	540	forward		YP_001034614.1	DNA replication, recombination, and repair
SSA_0625	coaD	Phosphopantetheine adenylyltransferase (EC 2.7.7.3)	SSA_RS03185	pantetheine-phosphate adenylyltransferase	84.415	18.1787	-0.0705383	0.879092	-0.0317781	0.971937	0.145453	0.665627	614016	614510	495	forward	2.7.7.3 6e-51	YP_001034615.1	Coenzyme metabolism
SSA_0626	hypothetical protein	Lon-like protease with PDZ domain	SSA_RS03190	PDZ domain-containing protein	240.197	34.043	-0.0510471	0.847183	0.0120262	0.980915	0.167303	0.316507	614497	615540	1044	forward	3.4.21.53 5e-109	YP_001034616.1	Signal transduction mechanisms
SSA_0627	hypothetical protein	hypothetical protein	SSA_RS03195	DUF1027 domain-containing protein	85.685	12.8759	-0.119261	0.756648	0.0275182	0.964877	-0.220441	0.409975	615722	616303	582	forward		YP_001034617.1
SSA_0628	23S rRNA (adenine(2503)-C(2))-methyltransferase RlmN	23S rRNA (adenine(2503)-C(2))-methyltransferase @ tRNA (adenine(37)-C(2))-methyltransferase (EC 2.1.1.192)	SSA_RS03200	23S rRNA (adenine(2503)-C(2))-methyltransferase RlmN	94.125	18.5692	-0.0877237	0.80042	0.0125219	0.980915	-0.198864	0.443441	616300	617388	1089	forward		YP_001034618.1	General function prediction only
SSA_0629	hypothetical protein	Uncharacterized membrane spanning protein, contains VanZ-like domain	SSA_RS03205	VanZ family protein	77.555	29.5617	-0.21704	0.601328	-0.059201	0.934447	-0.0901791	0.812131	617375	617914	540	forward		YP_001034619.1	Defense mechanisms
SSA_0631	trpB2	Tryptophan synthase (indole-salvaging) (EC 4.2.1.122)	SSA_RS03210	tryptophan synthase subunit beta	61.795	10.2792	0.237879	0.392374	0.0540082	0.912082	-0.414445	0.0789889	618280	619461	1182	forward	4.2.1.20 5e-157	YP_001034620.1	Amino acid transport and metabolism
SSA_0632	trpE	Anthranilate synthase, aminase component (EC 4.1.3.27)	SSA_RS03215	anthranilate synthase component I	9.525	5.24225	0.180106	0.76306	-0.101418	0.911486	-0.603823	0.245117	619866	621224	1359	forward	4.1.3.27 0.0	YP_001034621.1	Amino acid transport and metabolism / Coenzyme metabolism
SSA_0633	trpG	Anthranilate synthase, amidotransferase component (EC 4.1.3.27) @ Para-aminobenzoate synthase, amidotransferase component (EC 2.6.1.85)	SSA_RS03220	aminodeoxychorismate/anthranilate synthase component II	7.0175	3.05997	0.351067	0.534221	0.00210642	0.999409	-0.646957	0.370359	621221	621784	564	forward	4.1.3.27 7e-88	YP_001034622.1	Amino acid transport and metabolism / Coenzyme metabolism
SSA_0634	trpD	Anthranilate phosphoribosyltransferase (EC 2.4.2.18)	SSA_RS03225	anthranilate phosphoribosyltransferase	14.33	2.98267	0.213226	0.676538	-0.124553	0.85772	-0.847513	0.0644055	621795	622799	1005	forward	2.4.2.18 1e-149	YP_001034623.1	Amino acid transport and metabolism
SSA_0635	trpC	Indole-3-glycerol phosphate synthase (EC 4.1.1.48)	SSA_RS03230	indole-3-glycerol phosphate synthase TrpC	17.78	4.63996	0.26432	0.591258	-0.0224797	0.980915	-1.03419	0.0252743	622796	623563	768	forward	4.1.1.48 4e-107	YP_001034624.1	Amino acid transport and metabolism
SSA_0636	trpF	Phosphoribosylanthranilate isomerase (EC 5.3.1.24)	SSA_RS03235	phosphoribosylanthranilate isomerase	19.61	5.04766	0.234827	0.670224	-0.0261912	0.980915	-0.726889	0.150225	623592	624137	546	forward	5.3.1.24 1e-60	YP_001034625.1	Amino acid transport and metabolism
SSA_0637	trpB	Tryptophan synthase beta chain (EC 4.2.1.20)	SSA_RS03240	tryptophan synthase subunit beta	55.0475	17.3414	1.22037	4.59649e-09	1.24627	3.34169e-07	1.37543	4.27709e-11	624127	625350	1224	forward	4.2.1.20 0.0	YP_001034626.1	Amino acid transport and metabolism
SSA_0638	trpA	Tryptophan synthase alpha chain (EC 4.2.1.20)	SSA_RS03245	tryptophan synthase subunit alpha	82.57	19.1316	1.30286	1.54441e-11	1.27757	3.39597e-09	1.07013	1.72497e-07	625343	626122	780	forward	4.2.1.20 2e-100	YP_001034627.1	Amino acid transport and metabolism
SSA_0639	hypothetical protein	Type IV prepilin peptidase, putative / Late competence protein ComC, processing protease	N/A	N/A	64.805	29.2825	1.30769	1.84862e-05	1.16003	0.00143256	1.07113	0.00491434	626091	626264	174	reverse		YP_001034628.1
SSA_0640	hypothetical protein	Transcriptional regulator, YafY family	SSA_RS03250	YafY family transcriptional regulator	70.1275	30.6097	1.52014	1.41961e-10	1.35445	1.97321e-06	1.12847	0.000153371	626328	627227	900	reverse		YP_001034629.1	Transcription
SSA_0641	hypothetical protein	hypothetical protein	SSA_RS03255	hypothetical protein	364.608	27.9175	0.54319	0.00889848	0.0592323	0.88769	-0.536826	0.0186585	627306	627755	450	forward		YP_001034630.1
SSA_0642	pilD	Late competence protein ComC, processing protease	SSA_RS03260	prepilin peptidase	127.448	29.5478	1.13215	1.99311e-08	0.71297	0.00214661	0.439296	0.0737182	627749	628411	663	reverse	3.4.23.43 6e-55	YP_001034631.1	Cell motility and secretion / Posttranslational modification, protein turnover, chaperones / Intracellular trafficking and secretion
SSA_0643	hypothetical protein	N/A	N/A	N/A	37.7325	14.997	0.678662	0.146212	1.71535	9.71925e-06	2.10277	2.64326e-06	628430	628552	123	reverse		YP_001034632.1
SSA_0644	dps	DNA protection during starvation protein	SSA_RS03265	DNA starvation/stationary phase protection protein	473.097	19.0403	1.00016	2.19643e-12	1.80873	6.25753e-49	1.97428	3.11984e-55	628578	629093	516	forward		YP_001034633.1	Inorganic ion transport and metabolism
SSA_0646	hypothetical protein	Uncharacterized protein YqgQ	SSA_RS03270	YqgQ family protein	494.562	48.7545	-0.263891	0.35632	-0.215204	0.456783	0.144368	0.501003	629186	629404	219	forward		YP_001034634.1
SSA_0647	hypothetical protein	Rhodanese-like domain protein	SSA_RS03275	rhodanese-like domain-containing protein	690.483	63.3657	-0.0868367	0.800814	-0.136237	0.661887	0.0561919	0.831055	629406	629786	381	forward		YP_001034635.1	Inorganic ion transport and metabolism
SSA_0648	hypothetical protein	hypothetical protein	SSA_RS03280	hypothetical protein	3565	1376.57	-0.483733	0.28869	-0.802218	0.093127	-1.22778	0.0101631	629876	630103	228	forward		YP_001034636.1
SSA_0649	16S rRNA pseudouridine(516) synthase	SSU rRNA pseudouridine(516) synthase (EC 5.4.99.19)	SSA_RS03285	rRNA pseudouridine synthase	67.635	16.858	-0.850779	0.00565491	-0.576034	0.0921963	0.169922	0.594544	630178	630903	726	reverse	4.2.1.70 3e-78	YP_001034637.1	Translation, ribosomal structure and biogenesis
SSA_0650	typA	GTP-binding protein TypA/BipA	SSA_RS03290	translational GTPase TypA	648.005	107.535	-0.319551	0.103503	-0.275648	0.180772	0.0855876	0.700402	630956	632932	1977	forward		YP_001034638.1	Signal transduction mechanisms
SSA_0651	hypothetical protein	hypothetical protein	SSA_RS03295	DUF3165 family protein	463.56	70.4004	-0.0668218	0.838884	0.114723	0.718357	0.521868	0.00405204	632956	633225	270	forward		YP_001034639.1
SSA_0652	murD	UDP-N-acetylmuramoyl-L-alanine--D-glutamate ligase (EC 6.3.2.9)	SSA_RS03300	UDP-N-acetylmuramoyl-L-alanine--D-glutamate ligase	189.103	18.6331	-0.146867	0.516238	-0.113334	0.582339	-0.000644429	0.996791	633444	634796	1353	forward	6.3.2.9 0.0	YP_001034640.1	Cell envelope biogenesis, outer membrane
SSA_0653	murG	UDP-N-acetylglucosamine--N-acetylmuramyl-(pentapeptide) pyrophosphoryl-undecaprenol N-acetylglucosamine transferase (EC 2.4.1.227)	SSA_RS03305	UDP-N-acetylglucosamine--N-acetylmuramyl- (pentapeptide) pyrophosphoryl-undecaprenol N-acetylglucosamine transferase	160.002	22.0999	0.10068	0.682765	0.259611	0.143984	0.138926	0.391272	634798	635868	1071	forward	2.4.1.227 6e-130	YP_001034641.1	Cell envelope biogenesis, outer membrane
SSA_0654	divIB	Cell division protein FtsQ	SSA_RS03310	FtsQ-type POTRA domain-containing protein	78.6975	18.5747	0.0292959	0.944422	0.3571	0.170725	0.342281	0.134261	635865	637070	1206	forward		YP_001034642.1	Cell envelope biogenesis, outer membrane
SSA_0655	ftsA	Cell division protein FtsA	SSA_RS03315	cell division protein FtsA	295.048	149.102	-0.300103	0.403676	0.330133	0.421208	0.494664	0.129666	637192	638550	1359	forward		YP_001034643.1	Cell division and chromosome partitioning
SSA_0656	ftsZ	Cell division protein FtsZ	SSA_RS03320	cell division protein FtsZ	696.93	119.8	0.182155	0.431657	0.180656	0.320914	0.0618982	0.753908	638567	639844	1278	forward		YP_001034644.1	Cell division and chromosome partitioning
SSA_0657	pyridoxal 5'-phosphate dependent enzymes class IIICDS	Pyridoxal phosphate-containing protein YggS	SSA_RS03325	YggS family pyridoxal phosphate-dependent enzyme	538.273	78.6717	0.244067	0.324536	0.193009	0.385397	-0.16621	0.237563	639853	640524	672	forward		YP_001034645.1	General function prediction only
SSA_0658	hypothetical protein	SepF, FtsZ-interacting protein related to cell division	SSA_RS03330	cell division protein SepF	715.903	149.1	0.282927	0.264049	0.012524	0.980915	-0.285029	0.118599	640534	641133	600	forward		YP_001034646.1	Function unknown
SSA_0659	hypothetical protein	Putative RNA-binding protein YlmH	SSA_RS03340	RNA-binding protein	571.693	86.3594	0.300173	0.111348	-0.044736	0.898327	-0.275453	0.0784117	641411	642196	786	forward		YP_001034647.1	Function unknown
SSA_0660	divIVA	Cell division initiation protein DivIVA	SSA_RS03345	DivIVA domain-containing protein	795.965	109.846	0.403116	0.0127915	0.319324	0.0441111	0.584649	1.8367e-05	642206	643000	795	forward		YP_001034648.1	Cell division and chromosome partitioning
SSA_0661	ileS	Isoleucyl-tRNA synthetase (EC 6.1.1.5)	SSA_RS03350	isoleucine--tRNA ligase	436.33	102.17	0.349935	0.116208	0.178071	0.540546	0.183693	0.422686	643284	646076	2793	forward	6.1.1.5 0.0	YP_001034649.1	Translation, ribosomal structure and biogenesis
SSA_0662	multiple antibiotic resistance operon transcription repressor MarR	Transcriptional regulator, MarR family	SSA_RS03355	MarR family transcriptional regulator	130.155	19.5633	-0.572968	0.0884856	-0.74971	0.00778148	-0.523764	0.0982952	646205	646660	456	reverse		YP_001034650.1	Transcription
SSA_0663	acetyltransferase	N-acetyltransferase ElaA	SSA_RS03360	GNAT family N-acetyltransferase	43.69	11.8232	-0.15724	0.779622	0.026205	0.980317	0.0580857	0.89872	646761	647117	357	forward		YP_001034651.1	General function prediction only
SSA_0664	hypothetical protein	hypothetical protein	SSA_RS03365	DUF1827 family protein	1207.6	157.704	0.0256429	0.958456	-0.110959	0.753122	0.187988	0.492217	647143	647445	303	reverse		YP_001034652.1
SSA_0665	MutT/NUDIX family NTP pyrophosphohydrolase	hypothetical protein	SSA_RS03370	NUDIX hydrolase	315.93	11.5644	-0.422811	0.0453787	0.238263	0.306722	0.712065	4.62134e-05	647513	647962	450	reverse		YP_001034653.1	DNA replication, recombination, and repair / General function prediction only
SSA_0666	hypothetical protein	N/A	N/A	N/A	2.365	4.73	0.00931219	N/A	0.100183	N/A	0.369497	0.690763	648040	648147	108	reverse		YP_001034654.1
SSA_0667	transcriptional regulator	Transcriptional regulator, YafY family	SSA_RS03375	YafY family transcriptional regulator	10.685	6.03114	-0.433468	0.406305	0.405728	0.478821	0.77202	0.109315	648187	649086	900	forward		YP_001034655.1	Transcription
SSA_0668	hypothetical protein	hypothetical protein	SSA_RS03380	hypothetical protein	11.8225	3.25908	-0.268022	0.639889	-0.075344	0.942434	0.147084	0.801062	649146	649760	615	forward		YP_001034656.1	Function unknown
SSA_0669	clpE	ATP-dependent Clp protease, ATP-binding subunit ClpE	SSA_RS03385	ATP-dependent Clp protease ATP-binding subunit	226.41	30.516	0.0786543	0.749091	0.175297	0.453563	0.38635	0.0137821	649809	652079	2271	reverse		YP_001034657.1	Posttranslational modification, protein turnover, chaperones
SSA_0670	hypothetical protein	hypothetical protein	SSA_RS03390	DUF1797 family protein	1170.71	261.885	-0.824876	0.00037114	-0.723941	0.00771525	-0.451549	0.0758897	652329	652559	231	forward		YP_001034658.1
SSA_0671	folD	Methenyltetrahydrofolate cyclohydrolase (EC 3.5.4.9) / Methylenetetrahydrofolate dehydrogenase (NADP+) (EC 1.5.1.5)	SSA_RS03395	bifunctional methylenetetrahydrofolate dehydrogenase/methenyltetrahydrofolate cyclohydrolase	101.267	7.60884	-0.380443	0.117192	-0.283067	0.233576	0.171442	0.404566	652749	653603	855	forward	1.5.1.5 2e-122 3.5.4.9 8e-111	YP_001034659.1	Coenzyme metabolism
SSA_0672	hypothetical protein	hypothetical protein	SSA_RS03400	HAD hydrolase family protein	83.67	13.5335	-0.362934	0.214593	-0.0715105	0.866352	0.27051	0.231281	653600	654373	774	forward		YP_001034660.1	General function prediction only
SSA_0673	hypothetical protein	ADP-dependent (S)-NAD(P)H-hydrate dehydratase (EC 4.2.1.136)	SSA_RS03405	NAD(P)H-hydrate dehydratase	12.815	7.73518	-0.790942	0.0827875	-0.136172	0.880291	0.518596	0.378717	654481	655323	843	forward		YP_001034661.1	Carbohydrate transport and metabolism
SSA_0674	xseA	Exodeoxyribonuclease VII large subunit (EC 3.1.11.6)	SSA_RS03415	exodeoxyribonuclease VII large subunit	126.735	11.0083	0.0409486	0.894783	-0.0889941	0.742426	-0.426888	0.00703752	655480	656820	1341	forward	3.1.11.6 3e-177	YP_001034662.1	DNA replication, recombination, and repair
SSA_0675	xseB	Exodeoxyribonuclease VII small subunit (EC 3.1.11.6)	SSA_RS03420	exodeoxyribonuclease VII small subunit	86.4475	20.6368	0.0885554	0.870459	0.196492	0.732426	0.0335946	0.940722	656798	657010	213	forward	3.1.11.6 2e-23	YP_001034663.1	DNA replication, recombination, and repair
SSA_0676	ispA	(2E,6E)-farnesyl diphosphate synthase (EC 2.5.1.10)	SSA_RS03425	polyprenyl synthetase family protein	81.4275	28.7183	0.0124875	0.981136	0.184955	0.701873	-0.125244	0.689463	657007	657882	876	forward	2.5.1.1 6e-95 2.5.1.10 1e-104	YP_001034664.1	Coenzyme metabolism
SSA_0677	hlyA	RNA binding methyltransferase FtsJ like	SSA_RS03430	TlyA family rRNA (cytidine-2'-O)-methyltransferase	88.415	28.903	0.0940563	0.818201	0.282078	0.419524	0.0668647	0.833929	657875	658690	816	forward		YP_001034665.1	Translation, ribosomal structure and biogenesis
SSA_0678	ahrC	Arginine repressor ArgR, putative	SSA_RS03435	arginine repressor	108.273	26.9804	0.0680311	0.883389	0.34849	0.280383	0.106758	0.762001	658683	659114	432	forward		YP_001034666.1	Transcription
SSA_0679	recN	DNA repair protein RecN	SSA_RS03440	DNA repair protein RecN	159.623	33.0854	-0.0320015	0.927331	0.081099	0.805952	-0.156624	0.391726	659123	660781	1659	forward		YP_001034667.1	DNA replication, recombination, and repair
SSA_0680	pphA	Serine/threonine protein phosphatase (EC 3.1.3.16)	SSA_RS03445	serine/threonine protein phosphatase	142.04	23.5524	0.0666626	0.861081	0.161299	0.65821	-0.216345	0.365453	660834	661562	729	forward	3.1.3.16 2e-105	YP_001034668.1	Signal transduction mechanisms
SSA_0682	hypothetical protein	DegV family protein	SSA_RS03450	DegV family protein	324.47	6.30635	-0.0432972	0.867506	-0.255216	0.143984	-0.433179	0.0056006	661847	662680	834	forward		YP_001034669.1	Function unknown
SSA_0683	DNA-binding protein HU	DNA-binding protein HBsu	SSA_RS03455	HU family DNA-binding protein	46793.3	13988.5	-0.283268	0.443549	-0.625439	0.0929591	-0.868145	0.0405215	662793	663068	276	forward		YP_001034670.1
SSA_0684	fibril-like structure subunit FibA	Collagen adhesin	SSA_RS03460	Cna B-type domain-containing protein	483.512	88.8266	-0.489758	0.0161149	-1.18467	1.82565e-13	-2.40903	3.1323e-41	663401	667222	3822	forward		YP_001034671.1
SSA_0685	hypothetical protein	hypothetical protein	SSA_RS03465	hypothetical protein	21.345	3.26477	-0.102676	0.879987	-0.312548	0.652269	-0.21865	0.732538	667441	667761	321	forward		YP_001034672.1
SSA_0686	fur	Peroxide stress regulator PerR, FUR family	SSA_RS03470	transcriptional repressor	366.652	54.2002	-0.110125	0.668129	0.0269383	0.945084	0.387671	0.00780874	667965	668408	444	forward		YP_001034673.1	Inorganic ion transport and metabolism
SSA_0687	hypothetical protein	hypothetical protein	SSA_RS03475	hypothetical protein	155.143	21.4533	-0.380877	0.116208	0.0643432	0.910002	-0.38566	0.046324	668876	669619	744	forward		YP_001034674.1
SSA_0688	gpmA	Phosphoglycerate mutase (EC 5.4.2.11)	SSA_RS03480	phosphoglycerate mutase	2410.14	361.822	0.0302563	0.927331	-0.166287	0.494918	-0.300303	0.15249	669769	670461	693	forward	5.4.2.1 7e-130	YP_001034675.1	Carbohydrate transport and metabolism
SSA_0689	pbp2b	Uncharacterized protein YqgF	SSA_RS03485	penicillin-binding protein 2	136.06	24.8407	-0.159425	0.458775	0.266579	0.156447	0.474919	0.000260222	670671	672737	2067	forward	2.3.2.- 0.0	YP_001034676.1	Cell envelope biogenesis, outer membrane
SSA_0690	recR	Recombination protein RecR	SSA_RS03490	recombination protein RecR	145.702	8.31433	0.20871	0.423035	0.372291	0.0831858	0.512611	0.00714773	672841	673437	597	forward		YP_001034677.1	DNA replication, recombination, and repair
SSA_0691	ddl	D-alanine--D-alanine ligase (EC 6.3.2.4)	SSA_RS03495	D-alanine--D-alanine ligase	306.168	32.7893	-0.280867	0.264049	-0.062522	0.881962	-0.222305	0.25236	673642	674703	1062	forward	6.3.2.4 1e-162	YP_001034678.1	Cell envelope biogenesis, outer membrane
SSA_0692	murF	UDP-N-acetylmuramoyl-tripeptide--D-alanyl-D-alanine ligase (EC 6.3.2.10)	SSA_RS03500	UDP-N-acetylmuramoyl-tripeptide--D-alanyl-D- alanine ligase	180.977	21.1216	-0.309722	0.110703	-0.187893	0.346818	-0.0636002	0.705361	674779	676149	1371	forward	6.3.2.10 6e-168	YP_001034679.1	Cell envelope biogenesis, outer membrane
SSA_0694	mutT	Phosphohydrolase (MutT/nudix family protein)	SSA_RS03505	NUDIX hydrolase	134.56	25.4047	-0.0418517	0.913996	0.327271	0.22454	0.335118	0.0812487	676139	676750	612	forward		YP_001034680.1	Nucleotide transport and metabolism
SSA_0695	hypothetical protein	putative membrane protein	SSA_RS03510	TIGR02206 family membrane protein	122.565	17.0936	0.00870674	0.985107	0.259031	0.375437	0.600687	0.00041879	676858	677544	687	forward		YP_001034681.1
SSA_0696	hypothetical protein	putative membrane protein	SSA_RS03515	TIGR02206 family membrane protein	138.715	28.6135	0.0774678	0.814134	0.198107	0.596325	0.663366	0.000104702	677563	678249	687	forward		YP_001034682.1
SSA_0697	hypothetical protein	hypothetical protein	N/A	N/A	13.5775	11.787	0.352756	N/A	0.211496	0.812559	0.604466	0.467388	678492	678605	114	forward		YP_001034683.1
SSA_0698	prfC	Peptide chain release factor 3	SSA_RS03520	peptide chain release factor 3	243.168	33.0898	-0.241812	0.227054	-0.138359	0.48026	-0.106568	0.520382	678792	680336	1545	forward		YP_001034684.1	Translation, ribosomal structure and biogenesis
SSA_0699	methyltransferase	N/A	SSA_RS03525	methyltransferase	196.368	22.589	-0.244382	0.477847	-0.0857233	0.85859	0.334563	0.24783	680625	680873	249	forward	2.1.1.- 5e-20	YP_001034685.1
SSA_0700	hypothetical protein	CAAX amino terminal protease family family	SSA_RS03530	CPBP family intramembrane metalloprotease	209.475	16.8108	-0.201674	0.460148	-0.021599	0.968733	0.275582	0.260378	680905	681669	765	forward		YP_001034686.1
SSA_0701	cation transporter	Magnesium and cobalt transport protein CorA	SSA_RS03540	magnesium transporter CorA family protein	558.985	88.982	-0.375526	0.094598	-0.384414	0.17363	-0.489332	0.0341016	682777	683685	909	forward		YP_001034687.1	Inorganic ion transport and metabolism
SSA_0702	citB	Aconitate hydratase (EC 4.2.1.3)	SSA_RS03545	aconitate hydratase AcnA	7.0325	1.95779	-0.656589	0.125958	0.907886	0.00621208	0.527504	0.183487	683897	686560	2664	forward	4.2.1.3 0.0	YP_001034688.1	Energy production and conversion
SSA_0703	citrate synthase	Citrate synthase (si) (EC 2.3.3.1)	SSA_RS03550	citrate synthase	3.7125	1.27458	-0.102735	N/A	0.558924	0.352777	1.54412	0.00169452	686563	687681	1119	forward	2.3.3.1 1e-162	YP_001034689.1	Energy production and conversion
SSA_0704	isocitrate dehydrogenase	Isocitrate dehydrogenase [NADP] (EC 1.1.1.42)	SSA_RS03555	NADP-dependent isocitrate dehydrogenase	6.695	3.57107	-0.513064	0.320057	0.443957	0.489286	1.03153	0.0177402	687683	688879	1197	forward	1.1.1.42 3e-167	YP_001034690.1	Energy production and conversion
SSA_0705	hypothetical protein	hypothetical protein	SSA_RS03560	hypothetical protein	63.8475	20.1471	-0.928669	0.00869128	-0.0679647	0.923912	0.261216	0.442593	688911	689309	399	reverse		YP_001034691.1
SSA_0706	rheA	DEAD-box ATP-dependent RNA helicase DeaD (= CshA) (EC 3.6.4.13)	SSA_RS03570	DEAD/DEAH box helicase	307.085	61.9946	-0.535171	0.00465426	-0.970825	1.38041e-08	-1.59341	3.38186e-20	689772	691238	1467	forward		YP_001034692.1	DNA replication, recombination, and repair / Transcription / Translation, ribosomal structure and biogenesis
SSA_0707	lactose phosphotransferase system transcriptional repressor	Lactose phosphotransferase system repressor	SSA_RS03575	DeoR/GlpR transcriptional regulator	83.8425	19.7204	-0.218852	0.549017	0.137488	0.747807	0.316836	0.224109	691624	692370	747	forward		YP_001034693.1	Transcription / Carbohydrate transport and metabolism
SSA_0708	hypothetical protein	Rhomboid family protein	SSA_RS03580	isoprenylcysteine carboxyl methyltransferase family protein	364.713	51.0054	-0.0672127	0.83257	-0.403265	0.0528102	-0.467428	0.0133969	692553	693086	534	forward		YP_001034694.1	Posttranslational modification, protein turnover, chaperones
SSA_0709	hypothetical protein	UPF0213 protein YazA	SSA_RS03590	GIY-YIG nuclease family protein	52.9825	20.8797	0.0871576	0.884655	0.225948	0.690755	0.624557	0.0911357	693991	694254	264	reverse		YP_001034696.1	DNA replication, recombination, and repair
SSA_0710	epsH	Maltose O-acetyltransferase (EC 2.3.1.79)	SSA_RS03585	exopolysaccharide biosynthesis protein	73.8175	5.02021	0.128335	0.698318	-0.0902827	0.806785	0.323321	0.116318	693132	693998	867	reverse		YP_001034695.1	General function prediction only
SSA_0711	hypothetical protein	tRNA(1)(Val) (adenine(37)-N(6))-methyltransferase (EC 2.1.1.223)	SSA_RS03595	tRNA1(Val) (adenine(37)-N6)-methyltransferase	57.2775	12.1256	0.205766	0.561654	0.0200718	0.97965	0.491465	0.0432054	694244	694990	747	reverse		YP_001034697.1	General function prediction only
SSA_0712	ctpE	Cation-transporting ATPase, E1-E2 family	SSA_RS03600	cation-translocating P-type ATPase	309.938	57.879	0.141936	0.568387	-0.0669637	0.863724	-0.0333378	0.887697	695120	697459	2340	reverse	3.6.3.- 0.0	YP_001034698.1	Inorganic ion transport and metabolism
SSA_0713	plsC	Acyl-ACP:1-acyl-sn-glycerol-3-phosphate acyltransferase (EC 2.3.1.n4)	SSA_RS03605	1-acyl-sn-glycerol-3-phosphate acyltransferase	318.043	12.3254	-0.214572	0.332999	-0.694099	2.19153e-05	-0.487199	0.0124229	697617	698357	741	forward	2.3.1.51 2e-97	YP_001034699.1	Lipid metabolism
SSA_0714	hypothetical protein	N/A	SSA_RS03610	HXXEE domain-containing protein	43.5	10.529	-0.208366	0.668129	0.00846971	0.990574	0.515132	0.133914	698451	698978	528	forward		YP_001034700.1
SSA_0715	comEA	Late competence protein ComEA, DNA receptor	SSA_RS03615	competence protein CelA	196.34	71.6993	1.33762	1.08147e-10	1.5738	2.85692e-10	0.958641	0.000401428	699135	699815	681	forward		YP_001034701.1	DNA replication, recombination, and repair
SSA_0716	comEC	DNA internalization-related competence protein ComEC/Rec2	SSA_RS03620	DNA internalization-related competence protein ComEC/Rec2	117.977	39.9941	1.11958	3.71315e-06	1.78574	2.50242e-12	1.21983	7.41033e-07	699799	702039	2241	forward		YP_001034702.1	General function prediction only
SSA_0718	hypothetical protein	hypothetical protein	SSA_RS03625	DUF805 domain-containing protein	1775.27	291.471	0.265337	0.15048	0.141678	0.528275	-0.0974839	0.579047	702170	703264	1095	forward		YP_001034703.1	Function unknown
SSA_0720	holA	DNA polymerase III delta subunit (EC 2.7.7.7)	SSA_RS03630	DNA polymerase III subunit delta	166.192	31.0945	-0.298032	0.226781	0.177414	0.580966	0.274518	0.15097	703515	704561	1047	forward	2.7.7.7 1e-129	YP_001034704.1	DNA replication, recombination, and repair
SSA_0721	sodA	Superoxide dismutase [Mn] (EC 1.15.1.1)	SSA_RS03635	superoxide dismutase	6596.67	840.39	0.140426	0.508824	-0.794099	6.90117e-06	-1.78505	6.36963e-39	704624	705229	606	forward	1.15.1.1 8e-99	YP_001034705.1	Inorganic ion transport and metabolism
SSA_0722	hypothetical protein	hypothetical protein	SSA_RS03640	hypothetical protein	63.1325	8.14398	-0.217585	0.459122	0.206627	0.469013	0.777216	0.000107581	705284	706444	1161	forward		YP_001034706.1	Defense mechanisms
SSA_0723	hypothetical protein	N/A	SSA_RS11705	hypothetical protein	198.577	65.9453	-0.394572	0.354527	-0.822536	0.0599462	-1.11556	0.00593929	706655	706795	141	forward		YP_001034707.1
SSA_0724	multidrug ABC transporter ATPase/permease	Efflux ABC transporter, permease/ATP-binding protein	SSA_RS03645	ABC transporter ATP-binding protein	5.415	1.62615	0.0301544	0.97188	-0.0255888	0.981187	0.0974986	0.865613	707061	708641	1581	forward		YP_001034708.1	Defense mechanisms
SSA_0725	hypothetical protein	hypothetical protein	SSA_RS03650	hypothetical protein	3.7925	0.786273	0.0284119	N/A	0.213642	0.810976	0.586699	0.436118	708656	709141	486	forward		YP_001034709.1
SSA_0726	FmtA-like protein	Beta-lactamase class C-like and penicillin binding proteins (PBPs) superfamily	SSA_RS03655	serine hydrolase	4.015	1.67926	-0.15083	0.812834	-0.00964005	0.991432	0.269324	0.654746	709314	711113	1800	forward		YP_001034710.1	Defense mechanisms
SSA_0727	metal-dependent membrane protease	hypothetical protein	SSA_RS03660	CPBP family intramembrane metalloprotease	4.48	4.03799	-0.340514	N/A	0.0163354	0.988993	0.177556	0.830864	711144	711968	825	forward		YP_001034711.1
SSA_0728	protease-SSA_0728-9 combined	CAAX amino terminal protease family protein	SSA_RS03665	CPBP family intramembrane metalloprotease	19.815	5.66589	-0.123109	0.814504	-0.35556	0.485239	0.0492964	0.908405	712097	713005	909	forward		YP_001034712.1
SSA_0729	hypothetical protein	hypothetical protein	N/A	N/A	23.86	5.97836	-0.15733	0.808188	-0.0722556	0.953872	-0.00855492	0.991063	712806	713005	200	forward		YP_001034713.1
SSA_0730	arsenical resistance operon repressor ArsR	Transcriptional regulator, ArsR family	SSA_RS03670	winged helix-turn-helix transcriptional regulator	245.405	21.4889	-0.0212972	0.966579	0.0258821	0.964217	0.318543	0.111172	713226	713495	270	forward		YP_001034714.1	Transcription
SSA_0731	hypothetical protein	putative membrane protein	SSA_RS03675	hypothetical protein	184.407	26.2677	0.014873	0.974285	0.0372209	0.940494	0.409312	0.0299155	713473	713982	510	forward		YP_001034715.1
SSA_0732	transposase	hypothetical protein	N/A	N/A	15.5725	8.51547	-0.0464459	N/A	-0.427391	0.571325	-0.230144	0.783521	714069	714254	186	reverse		YP_001034716.1
SSA_0733	hypothetical protein	hypothetical protein	SSA_RS03685	YhfC family intramembrane metalloprotease	195.86	31.8477	-0.160145	0.559416	-0.297742	0.183406	-0.411288	0.0169674	714477	715265	789	forward		YP_001034717.1	Function unknown
SSA_0734	arsenical resistance operon repressor ArsR	Transcriptional regulator, ArsR family	SSA_RS03690	winged helix-turn-helix transcriptional regulator	192.925	35.993	-0.172229	0.649637	-0.275562	0.425175	-0.501728	0.0622878	715303	715524	222	forward		YP_001034718.1	Transcription
SSA_0735	hypothetical protein	putative membrane protein	SSA_RS03695	DUF1648 domain-containing protein	174.998	27.4932	-0.102465	0.76012	-0.220777	0.417301	-0.370252	0.0866139	715511	716008	498	forward		YP_001034719.1
SSA_0736	catabolite gene activator and regulatory subunitofcAMP-dependent protein kinases	Transcriptional regulator ArcR essential for anaerobic expression of the ADI pathway, Crp/Fnr family	SSA_RS03700	Crp/Fnr family transcriptional regulator	194.762	12.3673	0.153219	0.555925	-0.243999	0.361677	-0.516105	0.00597002	716056	716742	687	forward		YP_001034720.1	Signal transduction mechanisms
SSA_0737	sagP	Arginine deiminase (EC 3.5.3.6)	SSA_RS03705	arginine deiminase	292.155	90.8577	1.16657	3.2963e-11	0.0944411	0.810976	-1.92263	1.78457e-25	717032	718261	1230	forward	3.5.3.6 0.0	YP_001034721.1	Amino acid transport and metabolism
SSA_0738	arc	Ornithine carbamoyltransferase (EC 2.1.3.3)	SSA_RS03710	ornithine carbamoyltransferase	665.655	138.795	0.467517	0.0087091	-0.92632	0.000109356	-2.39615	3.17493e-53	718312	719328	1017	forward	2.1.3.3 0.0	YP_001034722.1	Amino acid transport and metabolism
SSA_0739	arcC	Carbamate kinase (EC 2.7.2.2)	SSA_RS03715	carbamate kinase	58.325	25.3788	0.242484	0.577964	-1.45405	0.000309028	-3.15027	5.34972e-14	719495	720442	948	forward	2.7.2.2 4e-151	YP_001034723.1	Amino acid transport and metabolism
SSA_0740	C4-dicarboxylate anaerobic carrier, arginine transporter	Arginine/ornithine antiporter ArcD	SSA_RS03720	YfcC family protein	131.415	43.6185	0.293834	0.365406	-1.36751	2.87606e-07	-3.04181	2.56767e-30	720648	722159	1512	forward		YP_001034724.1	Function unknown
SSA_0741	arcT	Putative Xaa-His dipeptidase	SSA_RS03725	Sapep family Mn(2+)-dependent dipeptidase	76.0575	21.8967	-0.0124918	0.979812	-1.48834	1.11239e-06	-2.98808	2.94001e-24	722181	723518	1338	forward		YP_001034725.1	Amino acid transport and metabolism
SSA_0743	argR	Arginine pathway regulatory protein ArgR, repressor of arg regulon	SSA_RS03730	arginine repressor	255.115	52.4143	0.137311	0.629546	-0.126094	0.690755	0.344735	0.0941554	723647	724117	471	reverse		YP_001034726.1	Transcription
SSA_0744	queA	S-adenosylmethionine:tRNA ribosyltransferase-isomerase (EC 2.4.99.17)	SSA_RS03735	tRNA preQ1(34) S-adenosylmethionine ribosyltransferase-isomerase QueA	223.57	38.1895	0.0616407	0.839319	-0.287664	0.245142	0.159264	0.484798	724134	725162	1029	reverse	5.-.-.- 1e-166	YP_001034727.1
SSA_0745	hypothetical protein	hypothetical protein	SSA_RS03740	hypothetical protein	77.975	16.9702	0.00364163	0.999345	-0.0593597	0.942434	0.24356	0.547256	725172	725393	222	reverse		YP_001034728.1
SSA_0746	nagB	Glucosamine-6-phosphate deaminase (EC 3.5.99.6)	SSA_RS03745	glucosamine-6-phosphate deaminase	38.87	18.0848	-0.228003	0.641997	-0.0350087	0.971937	-0.0757475	0.86077	725486	726193	708	forward	3.5.99.6 2e-88	YP_001034729.1	Carbohydrate transport and metabolism
SSA_0747	dacA	D-alanyl-D-alanine carboxypeptidase (EC 3.4.16.4)	SSA_RS03750	DUF1958 domain-containing protein	328.135	18.6222	-0.103957	0.615353	-0.0665606	0.761863	0.0716328	0.628974	726344	727699	1356	forward	3.4.16.4 5e-104	YP_001034730.1	Cell envelope biogenesis, outer membrane
SSA_0748	major facilitator superfamily sugar transporter	Sucrose permease, major facilitator superfamily	SSA_RS03755	MFS transporter	49.8325	7.90028	-0.348911	0.267266	-0.34101	0.245007	-0.240508	0.391272	727794	728963	1170	forward		YP_001034731.1	Carbohydrate transport and metabolism
SSA_0749	coiA	Competence protein CoiA	SSA_RS03760	competence protein CoiA	9.9575	3.23246	0.919684	0.0197252	1.14648	0.00675089	0.300755	0.574188	729076	730026	951	forward		YP_001034732.1	General function prediction only
SSA_0750	hypothetical protein	N/A	SSA_RS03765	DUF1310 family protein	15.455	14.9588	-0.211345	0.738297	0.658546	0.309527	-0.148497	0.841246	730197	730583	387	forward		YP_001034733.1
SSA_0751	oligoendopeptidase F	Oligoendopeptidase F	SSA_RS03770	oligoendopeptidase F	355.333	55.9104	0.176706	0.373595	0.322853	0.147793	0.660902	3.99704e-07	730775	732577	1803	forward	3.4.24.- 0.0	YP_001034734.1	Amino acid transport and metabolism
SSA_0752	hypothetical protein	FIG011945: O-methyltransferase family protein	SSA_RS03775	O-methyltransferase	363.388	76.3212	0.385263	0.065136	0.410361	0.0611765	0.692817	5.43645e-05	732579	733262	684	forward	2.1.1.- 9e-74	YP_001034735.1	General function prediction only
SSA_0753	prsA	Putative parvulin type peptidyl-prolyl isomerase, similarity with PrsA foldase	SSA_RS03780	peptidylprolyl isomerase PrsA	1060.43	161.862	0.191139	0.353886	0.298865	0.156989	0.434635	0.00758517	733376	734383	1008	forward	5.2.1.8 6e-84	YP_001034736.1	Posttranslational modification, protein turnover, chaperones
SSA_0755	hypothetical protein	hypothetical protein	SSA_RS03785	UDP-N-acetylenolpyruvoylglucosamine reductase	213.012	39.031	0.0431508	0.906557	0.0109199	0.98194	-0.386668	0.0643359	734620	735105	486	forward		YP_001034737.1	Function unknown
SSA_0756	alaS	Alanyl-tRNA synthetase (EC 6.1.1.7)	SSA_RS03790	alanine--tRNA ligase	267.767	59.1772	0.0519122	0.859368	0.0114626	0.98194	-0.124661	0.535884	735144	737762	2619	forward	6.1.1.7 0.0	YP_001034738.1	Translation, ribosomal structure and biogenesis
SSA_0757	argC	N-acetyl-gamma-glutamyl-phosphate reductase (EC 1.2.1.38)	SSA_RS03795	N-acetyl-gamma-glutamyl-phosphate reductase	1.625	0.854498	-0.0884925	N/A	0.0373695	0.980317	-0.264956	0.783227	738004	739026	1023	forward	1.2.1.38 4e-131	YP_001034739.1	Amino acid transport and metabolism
SSA_0758	argJ	Glutamate N-acetyltransferase (EC 2.3.1.35) @ N-acetylglutamate synthase (EC 2.3.1.1)	SSA_RS03800	bifunctional glutamate N-acetyltransferase/amino-acid acetyltransferase ArgJ	1.4725	1.43704	-0.260521	N/A	-0.0421018	0.97965	0.155327	0.869335	739044	740237	1194	forward	2.3.1.1 2e-165 2.3.1.35 1e-161	YP_001034740.1
SSA_0759	argB	N-acetylglutamate kinase (EC 2.7.2.8)	SSA_RS03805	acetylglutamate kinase	1.6175	0.658856	-0.200194	N/A	0.0310685	0.980915	-0.329623	0.732538	740249	740986	738	forward	2.7.2.8 2e-71	YP_001034741.1	Amino acid transport and metabolism
SSA_0760	acetylornithine aminotransferase	N-acetylornithine aminotransferase (EC 2.6.1.11)	SSA_RS03810	acetylornithine transaminase	3.3625	1.96598	-0.295324	N/A	-0.485593	0.49647	-0.864019	0.263352	740989	742131	1143	forward	2.6.1.11 3e-139	YP_001034742.1	Amino acid transport and metabolism
SSA_0761	XRE family transcriptional regulator	Transcriptional regulator, Xre family	SSA_RS03815	helix-turn-helix transcriptional regulator	206.623	57.7915	-0.0729819	0.88265	-0.280333	0.496544	-0.113483	0.767844	742285	742497	213	forward		YP_001034743.1	Transcription
SSA_0762	hypothetical protein	hypothetical protein	SSA_RS03820	DUF3169 family protein	96.97	8.59875	0.0445124	0.912041	0.0123239	0.981168	0.527561	0.0112009	742595	743359	765	forward		YP_001034744.1
SSA_0763	transcription repressor	Transcriptional regulator	SSA_RS03825	DUF3267 domain-containing protein	63.0375	14.7693	-0.038398	0.946236	0.152389	0.755682	1.0652	6.09961e-05	743388	743930	543	forward		YP_001034745.1
SSA_0765	hypothetical protein	hypothetical protein	SSA_RS03830	CPBP family intramembrane metalloprotease	65.56	13.3423	0.408848	0.156957	0.617633	0.0340938	1.30569	3.90789e-08	743927	744628	702	forward		YP_001034746.1
SSA_0766	hypothetical protein	hypothetical protein	SSA_RS03835	CPBP family intramembrane metalloprotease	78.125	17.8902	0.443051	0.115	0.414472	0.176448	1.10434	5.40841e-06	744650	745303	654	forward		YP_001034747.1
SSA_0767	diacylglycerol kinase catalytic subunit	Diacylglycerol kinase-related protein	SSA_RS03840	diacylglycerol kinase family lipid kinase	122.615	10.5865	0.395438	0.119163	-0.0624552	0.898327	-0.390038	0.102417	745495	746382	888	forward		YP_001034748.1	Lipid metabolism / General function prediction only
SSA_0768	nrdF	Ribonucleotide reductase of class Ib (aerobic), beta subunit (EC 1.17.4.1)	SSA_RS03845	class 1b ribonucleoside-diphosphate reductase subunit beta	695.143	193.399	0.157371	0.587701	-0.351398	0.269289	-0.664407	0.00172043	746494	747453	960	reverse	1.17.4.1 1e-176	YP_001034749.1	Nucleotide transport and metabolism
SSA_0769	hypothetical protein	N/A	N/A	N/A	689.525	186.955	0.201358	0.550994	-0.417505	0.209271	-0.606192	0.0175098	747464	747574	111	reverse		YP_001034750.1
SSA_0770	nrdE	Ribonucleotide reductase of class Ib (aerobic), alpha subunit (EC 1.17.4.1)	SSA_RS03850	class 1b ribonucleoside-diphosphate reductase subunit alpha	581.535	164.823	0.079668	0.808244	-0.384614	0.183406	-0.659374	0.000958977	747610	749769	2160	reverse	1.17.4.1 0.0	YP_001034751.1	Nucleotide transport and metabolism
SSA_0771	nrdH	Glutaredoxin-like protein NrdH, required for reduction of Ribonucleotide reductase class Ib	SSA_RS03855	glutaredoxin-like protein NrdH	3534.49	507.799	-0.092309	0.788945	-0.555152	0.0198208	-0.544107	0.0285204	749930	750148	219	reverse		YP_001034752.1	Posttranslational modification, protein turnover, chaperones
SSA_0772	ptsH (HPr), Histidine-containing phosphocarrier protein of the PTS	Phosphotransferase system, phosphocarrier protein HPr	SSA_RS03860	phosphocarrier protein HPr	6025.34	1038.97	0.391053	0.021349	-0.147935	0.561954	-1.20702	1.91645e-24	750746	751009	264	forward		YP_001034753.1	Carbohydrate transport and metabolism
SSA_0773	ptsI, PTS enzyme I	Phosphoenolpyruvate-protein phosphotransferase of PTS system (EC 2.7.3.9)	SSA_RS03865	phosphoenolpyruvate--protein phosphotransferase	4376.08	764.735	0.428944	0.00965638	-0.22994	0.353191	-1.14899	4.9939e-15	751011	752744	1734	forward	2.7.3.9 0.0	YP_001034754.1	Carbohydrate transport and metabolism
SSA_0774	gapN	Glyceraldehyde-3-phosphate dehydrogenase (NADP(+)) (EC 1.2.1.9)	SSA_RS03870	NADP-dependent glyceraldehyde-3-phosphate dehydrogenase	229.765	52.4042	-0.175374	0.553605	0.628297	0.000536166	0.791433	8.73161e-08	752979	754403	1425	forward	1.2.1.9 0.0	YP_001034755.1	Energy production and conversion
SSA_0775	glgB	1,4-alpha-glucan (glycogen) branching enzyme, GH-13-type (EC 2.4.1.18)	SSA_RS03875	1,4-alpha-glucan branching protein GlgB	29.8525	3.06785	1.13515	3.97442e-10	0.382096	0.139143	0.964275	1.20613e-05	754789	756699	1911	forward	2.4.1.18 0.0	YP_001034756.1	Carbohydrate transport and metabolism
SSA_0776	glgC	Glucose-1-phosphate adenylyltransferase (EC 2.7.7.27)	SSA_RS03880	glucose-1-phosphate adenylyltransferase	70.7	5.60774	0.23633	0.354527	-0.595849	0.00998708	0.466128	0.038538	756706	757848	1143	forward	2.7.7.27 0.0	YP_001034757.1	Carbohydrate transport and metabolism
SSA_0777	glgD	Glycogen biosynthesis protein GlgD, glucose-1-phosphate adenylyltransferase family	SSA_RS03885	glucose-1-phosphate adenylyltransferase subunit GlgD	74.5925	10.0347	0.148148	0.609404	-0.685937	0.0169153	0.408161	0.0616082	757838	758977	1140	forward	2.7.7.27 1e-172	YP_001034758.1	Carbohydrate transport and metabolism
SSA_0778	glgA	Glycogen synthase, ADP-glucose transglucosylase (EC 2.4.1.21)	SSA_RS03890	glycogen synthase GlgA	122.555	14.5961	0.119607	0.64753	-0.52006	0.00751599	0.36978	0.0124175	758974	760404	1431	forward	2.4.1.21 0.0	YP_001034759.1	Carbohydrate transport and metabolism
SSA_0779	glgP	Glycogen phosphorylase (EC 2.4.1.1)	SSA_RS03895	glycogen/starch/alpha-glucan phosphorylase	110.287	10.0276	0.220719	0.219835	-0.0645923	0.831263	0.511977	0.00031461	760617	763013	2397	forward	2.4.1.1 0.0	YP_001034760.1	Carbohydrate transport and metabolism
SSA_0780	acid phosphatase	Phosphatidic acid phosphatase-like protein SPy1836	SSA_RS03900	phosphatase PAP2 family protein	90.2875	13.6217	-0.421878	0.187932	0.138232	0.72562	0.323359	0.192482	763156	763656	501	forward		YP_001034761.1
SSA_0781	pmi	Mannose-6-phosphate isomerase (EC 5.3.1.8)	SSA_RS03905	mannose-6-phosphate isomerase, class I	158.072	20.5826	0.114473	0.677481	0.46342	0.0143005	0.419264	0.0201796	763781	764722	942	forward	5.3.1.8 3e-147	YP_001034762.1	Carbohydrate transport and metabolism
SSA_0782	uncE	ATP synthase F0 sector subunit c (EC 3.6.3.14)	SSA_RS03910	F0F1 ATP synthase subunit C	757.428	14.6938	-0.375843	0.0699475	0.430064	0.0355233	0.721346	1.28033e-05	764987	765187	201	forward	3.6.3.14 4e-22	YP_001034763.1	Energy production and conversion
SSA_0783	uncB	ATP synthase F0 sector subunit a (EC 3.6.3.14)	SSA_RS03915	F0F1 ATP synthase subunit A	1025.22	131.155	-0.0146308	0.96766	0.580784	0.000893479	0.848744	2.91515e-09	765223	765939	717	forward	3.6.3.14 2e-82	YP_001034764.1
SSA_0784	uncF	ATP synthase F0 sector subunit b (EC 3.6.3.14)	SSA_RS03920	F0F1 ATP synthase subunit B	1036.5	178.754	0.0917784	0.728324	0.804304	3.96236e-08	1.19218	5.49808e-21	765958	766452	495	forward	3.6.3.14 9e-57	YP_001034765.1	Energy production and conversion
SSA_0785	uncH	ATP synthase delta chain (EC 3.6.3.14)	SSA_RS03925	F0F1 ATP synthase subunit delta	727.67	124.241	0.266583	0.28869	0.908277	1.52916e-08	1.28999	3.90618e-28	766452	766988	537	forward	3.6.3.14 3e-50	YP_001034766.1	Energy production and conversion
SSA_0786	uncA	ATP synthase alpha chain (EC 3.6.3.14)	SSA_RS03930	F0F1 ATP synthase subunit alpha	568.023	97.9727	0.331171	0.204356	1.02973	1.02347e-08	1.45032	5.96093e-34	767145	768509	1365	forward	3.6.3.14 0.0	YP_001034767.1	Energy production and conversion
SSA_0787	uncG	ATP synthase gamma chain (EC 3.6.3.14)	SSA_RS03935	F0F1 ATP synthase subunit gamma	461.522	88.3211	0.318234	0.251282	1.15024	1.07311e-12	1.66406	8.44653e-34	768525	769406	882	forward	3.6.3.14 4e-138	YP_001034768.1	Energy production and conversion
SSA_0788	uncD	ATP synthase beta chain (EC 3.6.3.14)	SSA_RS03940	F0F1 ATP synthase subunit beta	495.375	125.315	-0.000343079	0.999345	0.937788	7.53312e-08	1.58395	1.31284e-23	769445	770851	1407	forward	3.6.3.14 0.0	YP_001034769.1	Energy production and conversion
SSA_0789	atpC	ATP synthase epsilon chain (EC 3.6.3.14)	SSA_RS03945	F0F1 ATP synthase subunit epsilon	782.027	192.371	0.111727	0.741418	0.939941	9.11413e-08	1.54037	5.53602e-18	770859	771281	423	forward	3.6.3.14 3e-60	YP_001034770.1
SSA_0790	hypothetical protein	hypothetical protein	SSA_RS03950	DUF1146 domain-containing protein	83.4275	19.2883	-0.137181	0.796106	0.0495498	0.954093	0.31915	0.368475	771455	771685	231	forward		YP_001034771.1
SSA_0791	murA	UDP-N-acetylglucosamine 1-carboxyvinyltransferase (EC 2.5.1.7)	SSA_RS03955	UDP-N-acetylglucosamine 1-carboxyvinyltransferase	249.428	39.93	-0.354311	0.0541907	0.065722	0.843523	0.376678	0.00473391	771753	773033	1281	forward	2.5.1.7 0.0	YP_001034772.1	Cell envelope biogenesis, outer membrane
SSA_0792	hypothetical protein	hypothetical protein	SSA_RS03960	DNA-directed RNA polymerase subunit beta	196.65	33.5644	-0.0101586	0.987404	0.328495	0.300173	0.576023	0.0162404	773026	773208	183	forward		YP_001034773.1
SSA_0793	endA	DNA-entry nuclease (Competence-specific nuclease) (EC 3.1.30.-)	SSA_RS03965	DNA/RNA non-specific endonuclease	283.013	35.6661	0.0419316	0.879092	0.284809	0.0674223	0.630933	6.1485e-07	773267	774127	861	forward	3.1.30.- 4e-95	YP_001034774.1
SSA_0794	Zn-dependent protease	hypothetical protein	SSA_RS03970	matrixin family metalloprotease	124.09	9.18304	0.21399	0.399266	0.432731	0.0381271	1.37001	2.06558e-17	774304	775023	720	forward		YP_001034775.1	Posttranslational modification, protein turnover, chaperones
SSA_0795	hypothetical protein	hypothetical protein	SSA_RS03975	hypothetical protein	86.965	11.1179	0.487574	0.0973554	0.622822	0.0234214	1.50345	3.88133e-12	775028	775393	366	forward		YP_001034776.1
SSA_0796	uup	Bis-ABC ATPase YheS	SSA_RS03980	ABC-F family ATP-binding cassette domain-containing protein	65.72	15.0936	-0.168488	0.591592	-0.000411017	0.999897	-0.236653	0.378477	775493	777388	1896	forward		YP_001034777.1	General function prediction only
SSA_0797	transcriptional regulator	Positive transcriptional regulator, MutR family	SSA_RS03985	transcriptional regulator	30.65	25.0588	-0.321626	0.544761	0.409677	0.485779	0.426119	0.402641	777929	778792	864	forward		YP_001034778.1
SSA_0798	ABC transporter permease	Uncharacterized MFS-type transporter	SSA_RS03990	MFS transporter	54.6975	17.6869	0.377058	0.227635	0.763967	0.00405366	1.20161	5.00734e-08	778871	780052	1182	forward		YP_001034779.1	Carbohydrate transport and metabolism
SSA_0799	hypothetical protein	FIG01116082: hypothetical protein	SSA_RS03995	LapA family protein	225.268	38.8782	0.236697	0.456243	0.10777	0.800295	0.395619	0.132824	780071	780328	258	reverse		YP_001034780.1	Function unknown
SSA_0800	cobQ	Putative amidotransferase similar to cobyric acid synthase	SSA_RS04000	type 1 glutamine amidotransferase	296.53	61.2473	0.325108	0.176919	0.121327	0.761863	0.473897	0.0127042	780347	781132	786	reverse		YP_001034781.1	General function prediction only
SSA_0801	Mur ligase family protein	proposed amino acid ligase found clustered with an amidotransferase	SSA_RS04005	Mur ligase family protein	222.882	40.4625	0.233245	0.312885	0.0755871	0.834881	0.433256	0.0115282	781132	782475	1344	reverse		YP_001034782.1	Cell envelope biogenesis, outer membrane
SSA_0802	hypothetical protein	Diadenylate cyclase spyDAC; Bacterial checkpoint controller DisA with nucleotide-binding domain	SSA_RS04010	TIGR00159 family protein	285.985	15.4728	0.0494886	0.855778	-0.241095	0.19835	-0.242882	0.105475	782708	783556	849	forward		YP_001034783.1
SSA_0803	hypothetical protein	Uncharacterized secreted protein associated with spyDAC	SSA_RS04015	hypothetical protein	259.082	34.7246	0.110017	0.701937	0.0245113	0.964217	-0.00549052	0.979328	783553	784308	756	forward		YP_001034784.1	Function unknown
SSA_0804	glmM	Phosphoglucosamine mutase (EC 5.4.2.10)	SSA_RS04020	phosphoglucosamine mutase	315.927	38.1312	-0.017574	0.95893	0.111111	0.601697	0.232994	0.0425349	784403	785755	1353	forward	5.4.2.10 0.0 5.4.2.2 0.0	YP_001034785.1	Carbohydrate transport and metabolism
SSA_0805	collagen-binding surface protein	Putative peptidoglycan bound protein (LPXTG motif) Lmo0159 homolog	SSA_RS04025	LPXTG cell wall anchor domain-containing protein	3957.31	554.574	0.225468	0.276424	0.0535232	0.868262	0.0304871	0.877959	785884	787560	1677	forward		YP_001034786.1	Cell envelope biogenesis, outer membrane
SSA_0806	hypothetical protein	Uncharacterized protein SMU_800	SSA_RS04030	DUF4044 domain-containing protein	170.762	98.1308	-0.860156	0.0337683	-0.268201	0.660322	-0.292154	0.578652	787678	787806	129	forward		YP_001034787.1
SSA_0807	obgE	GTP-binding protein Obg	SSA_RS04035	GTPase ObgE	198.82	92.123	-0.614849	0.0398555	-0.0822718	0.904368	-0.00357389	0.992786	787857	789167	1311	forward		YP_001034788.1	General function prediction only
SSA_0808	hypothetical protein	hypothetical protein	SSA_RS11710	hypothetical protein	237.03	69.5437	-0.369055	0.352259	-0.223695	0.630529	-0.223086	0.527776	789179	789340	162	forward		YP_001034789.1
SSA_0809	hypothetical protein	RidA/YER057c/UK114 superfamily protein	SSA_RS04040	RidA family protein	181.665	28.649	0.00805071	0.989398	0.0608572	0.898327	-0.0629889	0.828826	789554	789934	381	forward		YP_001034790.1	Translation, ribosomal structure and biogenesis
SSA_0810	hypothetical protein	RNase adapter protein RapZ	SSA_RS04045	RNase adapter RapZ	164.985	26.6608	0.271931	0.247833	0.391347	0.0209301	0.398089	0.00790064	789990	790880	891	forward		YP_001034791.1	General function prediction only
SSA_0811	hypothetical protein	FIG002813: LPPG:FO 2-phospho-L-lactate transferase like, CofD-like	SSA_RS04050	YvcK family protein	194.147	38.444	-0.00355683	0.996378	0.264942	0.284952	0.549348	0.000429605	790877	791854	978	forward		YP_001034792.1
SSA_0812	hypothetical protein	Sporulation transcription regulator WhiA	SSA_RS04055	DNA-binding protein WhiA	212.33	29.8618	-0.0805939	0.762393	0.1412	0.552642	0.395589	0.0205752	791851	792762	912	forward		YP_001034793.1	Function unknown
SSA_0813	thioredoxin reductase	Thioredoxin reductase (EC 1.8.1.9)	SSA_RS04060	NAD(P)/FAD-dependent oxidoreductase	288.683	43.415	-0.207981	0.34411	-0.28326	0.136786	-0.341826	0.049802	792796	793764	969	reverse	1.8.1.9 3e-143	YP_001034794.1	Posttranslational modification, protein turnover, chaperones
SSA_0814	pyridine nucleotide-disulfide oxidoreductase	Putative Dihydrolipoamide dehydrogenase (EC 1.8.1.4); Mercuric ion reductase (EC 1.16.1.1); PF00070 family, FAD-dependent NAD(P)-disulphide oxidoreductase	SSA_RS04065	FAD-containing oxidoreductase	230.632	47.568	0.19816	0.408902	0.448288	0.0770976	0.844436	1.69345e-07	793877	795193	1317	reverse		YP_001034795.1	Energy production and conversion
SSA_0815	hypothetical protein	Protein of unknown function DUF1304	SSA_RS04070	DUF1304 family protein	531.545	55.5418	-1.10571	9.54773e-09	-1.39756	6.31465e-09	-1.73759	1.33998e-16	795383	795739	357	forward		YP_001034796.1	Function unknown
SSA_0816	copper transport operon or penicillinase transcription repressor	Transcriptional repressor, BlaI/MecI family	SSA_RS04075	BlaI/MecI/CopY family transcriptional regulator	137.582	19.0372	0.128808	0.737133	0.0239661	0.974565	0.0916343	0.749935	795853	796230	378	forward		YP_001034797.1	Transcription
SSA_0817	antirepressor regulating drug resistance	Regulatory protein BlaR1	SSA_RS04080	M56 family metallopeptidase	170.088	24.9187	0.00380514	0.996378	-0.0640619	0.854018	0.0902394	0.677261	796246	797703	1458	forward		YP_001034798.1	Transcription / Signal transduction mechanisms
SSA_0818	SPX domain-containing protein	hypothetical protein	SSA_RS04085	polyphosphate polymerase domain-containing protein	35.89	2.51554	0.72707	0.0180633	0.603855	0.0355233	1.42471	3.9656e-09	798083	798814	732	forward		YP_001034799.1	Inorganic ion transport and metabolism
SSA_0819	hypothetical protein	hypothetical protein	SSA_RS04090	DUF4956 domain-containing protein	43.4775	9.59645	0.641944	0.0531784	0.565214	0.0721587	1.29993	1.31974e-06	798826	799509	684	forward		YP_001034800.1	Cell envelope biogenesis, outer membrane
SSA_0820	rpsU	SSU ribosomal protein S21p	SSA_RS04095	30S ribosomal protein S21	5209.92	3227.82	-0.963784	0.0202029	-1.10939	0.0225173	-1.37709	0.00322088	799657	799833	177	forward		YP_001034801.1
SSA_0822	mscL	Large-conductance mechanosensitive channel	SSA_RS04100	large conductance mechanosensitive channel protein MscL	4859.29	654.838	-0.324656	0.182577	-0.525313	0.0511584	-0.595519	0.0169674	799947	800330	384	reverse		YP_001034802.1
SSA_0824	dnaG	DNA primase DnaG	SSA_RS04105	DNA primase	297.132	68.2997	-0.16163	0.528716	0.281917	0.223636	0.478376	0.00204903	800461	802269	1809	forward	2.7.7.- 0.0	YP_001034803.1	DNA replication, recombination, and repair
SSA_0825	rpoD	RNA polymerase sigma factor RpoD	SSA_RS04110	RNA polymerase sigma factor RpoD	496.537	74.9065	0.253201	0.157532	0.423741	0.00642489	0.462815	0.000286636	802272	803384	1113	forward		YP_001034804.1	Transcription
SSA_0826	hypothetical protein	PaaD-like protein (DUF59) involved in Fe-S cluster assembly	SSA_RS04115	metal-sulfur cluster assembly factor	925.592	86.1044	0.202695	0.288491	0.236922	0.148387	0.142744	0.393446	803506	803844	339	forward		YP_001034805.1
SSA_0827	hypothetical protein	hypothetical protein	SSA_RS04125	DUF695 domain-containing protein	60.8325	20.9808	-0.275908	0.459699	0.0362997	0.964217	0.221845	0.508562	804441	805280	840	forward		YP_001034806.1
SSA_0829	srpA	Predicted cell-wall-anchored protein SasA (LPXTG motif)	SSA_RS04135	accessory Sec-dependent serine-rich glycoprotein adhesin	681	136.736	-0.0775726	0.767205	-0.40649	0.0521582	-0.669651	2.76539e-05	805616	810493	4878	forward		YP_001034807.1	Signal transduction mechanisms
SSA_0830	glycosyltransferase	hypothetical protein	SSA_RS04140	SP_1767 family glycosyltransferase	98.2575	33.6266	-0.505544	0.098888	-0.410539	0.209527	-0.551038	0.0453677	810838	814062	3225	forward		YP_001034808.1	Cell envelope biogenesis, outer membrane
SSA_0831	hypothetical protein	Nucleotide sugar synthetase-like protein	SSA_RS04145	sugar transferase	164.028	41.0365	-0.109353	0.79364	-0.322691	0.38969	-0.62144	0.0102381	814079	815083	1005	forward		YP_001034809.1	Cell envelope biogenesis, outer membrane
SSA_0832	secY	Protein translocase subunit SecY clustered with accessory secretion system	SSA_RS04150	accessory Sec system protein translocase subunit SecY2	145.643	34.6447	-0.0463843	0.93156	-0.0978575	0.845974	-0.526336	0.027966	815116	816339	1224	forward		YP_001034810.1	Intracellular trafficking and secretion
SSA_0833	accessory Sec system protein Asp1	Accessory secretory protein Asp1	SSA_RS04155	accessory Sec system protein Asp1	118.045	37.305	-0.150527	0.756648	-0.189102	0.635604	-0.299919	0.334243	816348	817928	1581	forward		YP_001034811.1
SSA_0834	accessory Sec system protein Asp2	Accessory secretory protein Asp2	SSA_RS04160	accessory Sec system protein Asp2	91.44	54.0792	-0.444158	0.276424	-0.153143	0.801272	-0.112366	0.81172	817918	819447	1530	forward		YP_001034812.1
SSA_0835	accessory Sec system protein Asp3	Accessory secretory protein Asp3	SSA_RS04165	accessory Sec system protein Asp3	64.85	34.7785	-0.358241	0.445659	0.169088	0.799806	0.159829	0.766851	819444	819923	480	forward		YP_001034813.1
SSA_0836	secA2	Protein translocase subunit SecA clustered with accessory secretion system	SSA_RS04170	accessory Sec system translocase SecA2	123.963	55.4472	-0.11932	0.839902	-0.0406538	0.956895	0.00307245	0.992786	819916	822297	2382	forward		YP_001034814.1	Intracellular trafficking and secretion
SSA_0837	accessory Sec system glycosyltransferase GtfA	Poly(glycerol-phosphate) alpha-glucosyltransferase GftA (EC 2.4.1.52)	SSA_RS04175	accessory Sec system glycosyltransferase GtfA	177.88	39.0504	-0.264454	0.368421	-0.0301235	0.963099	0.0586598	0.805932	822310	823830	1521	forward	2.4.1.52 0.0	YP_001034815.1	Cell envelope biogenesis, outer membrane
SSA_0838	accessory Sec system glycosylation chaperone GtfB	GftB: Glycosyl transferase, family 8	SSA_RS04180	accessory Sec system glycosylation chaperone GtfB	270.575	34.0135	0.0521724	0.87941	-0.0860151	0.80302	-0.112845	0.45836	823814	825157	1344	forward		YP_001034816.1
SSA_0839	hypothetical protein	Accessory secretory protein Asp4	SSA_RS04185	accessory secretory system protein Asp4	319.285	60.2654	-0.0957987	0.806102	-0.163784	0.671449	-0.198251	0.44319	825159	825341	183	forward		YP_001034817.1
SSA_0841	hypothetical protein	Accessory secretory protein Asp5	SSA_RS04190	accessory secretory protein Asp5	321.75	65.3035	-0.0678517	0.867042	-0.251225	0.49198	-0.151534	0.556017	825343	825564	222	forward		YP_001034818.1
SSA_0842	effector of murein hydrolase LrgA/holin-like protein	Antiholin-like protein LrgA	SSA_RS04195	CidA/LrgA family protein	48.005	13.207	-0.898443	0.0220029	-0.185219	0.746643	0.998975	0.00138219	825738	826118	381	forward		YP_001034819.1	General function prediction only
SSA_0843	hypothetical protein	LrgA-associated membrane protein LrgB	SSA_RS04200	LrgB family protein	36.715	7.33516	-0.634569	0.0842496	0.180244	0.71078	1.52013	1.20755e-10	826090	826806	717	forward		YP_001034820.1
SSA_0844	hypothetical protein	hypothetical protein	SSA_RS04205	lantibiotic ABC transporter permease	164.463	38.2076	0.403149	0.098888	0.24903	0.460137	0.487788	0.0233886	826849	827682	834	reverse		YP_001034821.1
SSA_0845	multidrug ABC transporter ATPase	Efflux ABC transporter, ATP-binding protein	SSA_RS04210	ABC transporter ATP-binding protein	148.097	48.7962	0.190586	0.591905	-0.0121903	0.983985	-0.0313799	0.919343	827697	828404	708	reverse		YP_001034822.1	Defense mechanisms
SSA_0846	dnaE	DNA polymerase III alpha subunit (EC 2.7.7.7)	SSA_RS04215	DNA polymerase III subunit alpha	50.2075	9.0029	0.0218683	0.961696	0.0935557	0.788768	0.127571	0.565851	828486	831695	3210	forward	2.7.7.7 0.0	YP_001034823.1	DNA replication, recombination, and repair
SSA_0847	pfk	6-phosphofructokinase (EC 2.7.1.11)	SSA_RS04220	6-phosphofructokinase	1170.71	295.345	-0.151554	0.569317	0.27189	0.334057	0.656106	0.000110165	831780	832790	1011	forward	2.7.1.11 3e-164	YP_001034824.1	Carbohydrate transport and metabolism
SSA_0848	pykF	Pyruvate kinase (EC 2.7.1.40)	SSA_RS04225	pyruvate kinase	1624.33	404.353	0.202979	0.406094	0.534185	0.0116509	0.780312	1.38888e-05	832847	834352	1506	forward	2.7.1.40 0.0	YP_001034825.1	Carbohydrate transport and metabolism
SSA_0849	sip	Signal peptidase I (EC 3.4.21.89)	SSA_RS04230	signal peptidase I	120.56	27.9075	-0.299432	0.368044	-0.109284	0.799412	0.0744841	0.809828	834535	835092	558	forward	3.4.21.89 5e-42	YP_001034826.1
SSA_0850	ubiquitin C-terminal hydrolase	hypothetical protein	SSA_RS04235	hypothetical protein	7.97	4.90048	-0.193337	0.762393	-0.277169	0.72562	0.18511	0.783227	835226	835969	744	forward		YP_001034827.1
SSA_0851	cation efflux family protein (mntE)	Cobalt-zinc-cadmium resistance protein	SSA_RS04240	cation transporter	96.3725	18.5049	0.31388	0.250194	0.528719	0.039926	1.17447	7.14555e-10	836002	837258	1257	reverse		YP_001034828.1	Inorganic ion transport and metabolism
SSA_0852	pcrA	ATP-dependent DNA helicase UvrD/PcrA (EC 3.6.4.12)	SSA_RS04245	DNA helicase PcrA	175.33	24.1221	-0.0172589	0.95893	0.154223	0.403183	0.279345	0.0560233	837458	839746	2289	forward	3.6.1.- 0.0	YP_001034829.1	DNA replication, recombination, and repair
SSA_0854	hypothetical protein	Dihydroneopterin triphosphate pyrophosphohydrolase type 2	SSA_RS04250	NUDIX domain-containing protein	385.705	25.3188	-0.0880908	0.766272	-0.221609	0.33617	-0.00679734	0.976006	839743	840141	399	forward	3.6.1.- 2e-08	YP_001034830.1	DNA replication, recombination, and repair / General function prediction only
SSA_0855	cysD	O-acetylhomoserine sulfhydrylase (EC 2.5.1.49) @ O-succinylhomoserine sulfhydrylase (EC 2.5.1.48)	SSA_RS04255	O-acetylhomoserine aminocarboxypropyltransferase/cysteine synthase	22.685	4.85229	0.00165181	0.999345	-0.0399932	0.962491	0.122823	0.722985	840240	841520	1281	forward	2.5.1.49 0.0	YP_001034831.1	Amino acid transport and metabolism
SSA_0856	gtrB	Bactoprenol glucosyl transferase (EC 2.4.1.-); Glycosyltransferase, group 2 family protein	SSA_RS04260	glycosyltransferase family 2 protein	182.072	25.7301	0.109444	0.71993	0.0302755	0.952067	0.255891	0.167477	841618	842544	927	forward	2.4.1.- 2e-112	YP_001034832.1	Cell envelope biogenesis, outer membrane
SSA_0857	hypothetical protein	hypothetical protein	SSA_RS04265	hypothetical protein	186.68	21.6068	0.241546	0.323446	0.136238	0.611994	0.249033	0.26861	842587	843810	1224	forward		YP_001034833.1
SSA_0858	rmlD	dTDP-4-dehydrorhamnose reductase (EC 1.1.1.133)	SSA_RS04270	dTDP-4-dehydrorhamnose reductase	978.495	97.4465	0.013953	0.967934	-0.0945525	0.649454	-0.139322	0.372794	843920	844774	855	forward	1.1.1.133 6e-148	YP_001034834.1	Cell envelope biogenesis, outer membrane
SSA_0859	tpiA	Triosephosphate isomerase (EC 5.3.1.1)	SSA_RS04275	triose-phosphate isomerase	2073.98	348.076	0.136949	0.528037	-0.286496	0.171692	-0.665974	4.71706e-06	845049	845813	765	forward	5.3.1.1 6e-112	YP_001034835.1	Carbohydrate transport and metabolism
SSA_0860	N-acetylmuramidase/lysin	hypothetical protein	SSA_RS04280	CHAP domain-containing protein	627.173	119.566	-0.0822376	0.751256	-0.324776	0.109198	-1.01044	3.2648e-13	846023	850066	4044	forward		YP_001034836.1	Cell envelope biogenesis, outer membrane
SSA_0861	murN	tRNA-dependent lipid II-Ala--L-alanine ligase	SSA_RS04285	aminoacyltransferase	154.58	47.2725	0.256884	0.368421	0.162417	0.673426	0.376217	0.0846856	850100	851335	1236	reverse		YP_001034837.1	Defense mechanisms
SSA_0862	murM	tRNA-dependent lipid II--L-alanine ligase	SSA_RS04290	aminoacyltransferase	177.195	52.113	0.389213	0.112509	0.273406	0.397817	0.225245	0.313688	851350	852579	1230	reverse		YP_001034838.1	Defense mechanisms
SSA_0863	Cof family protein	Sugar phosphatase YidA (EC 3.1.3.23)	SSA_RS04295	sugar-phosphatase	139.542	31.6737	0.381813	0.0893987	0.317078	0.179807	0.315751	0.0931819	852564	853373	810	reverse		YP_001034839.1	General function prediction only
SSA_0864	hypothetical protein	dNTP triphosphohydrolase, broad substrate specificity	SSA_RS04300	HD domain-containing protein	157.972	32.8361	0.25765	0.258042	-0.00868739	0.983985	-0.12641	0.55978	853375	854676	1302	reverse		YP_001034840.1	General function prediction only
SSA_0865	hypothetical protein	hypothetical protein	SSA_RS04305	DUF1934 domain-containing protein	80.6	11.5664	-0.166408	0.720835	-0.0263778	0.975997	0.539639	0.0663851	854786	855178	393	forward		YP_001034841.1	Function unknown
SSA_0866	pacL	Calcium-transporting ATPase (EC 3.6.3.8)	SSA_RS04310	cation-translocating P-type ATPase	550.357	74.3135	0.232483	0.248747	0.279541	0.134363	0.521637	0.00364832	855391	858159	2769	forward	3.6.1.- 0.0 3.6.3.10 0.0 3.6.3.8 0.0	YP_001034842.1	Inorganic ion transport and metabolism
SSA_0867	hypothetical protein	hypothetical protein	SSA_RS04315	DUF2785 domain-containing protein	43.575	13.7427	-0.079707	0.884655	0.383212	0.367423	0.690488	0.0410652	858248	859039	792	forward		YP_001034843.1
SSA_0868	hypothetical protein	hypothetical protein	SSA_RS04320	phosphoesterase	55.1725	9.1516	-0.0322558	0.951143	-0.0159805	0.98194	0.498777	0.0620183	859033	859893	861	reverse		YP_001034844.1	DNA replication, recombination, and repair
SSA_0869	prfB	Peptide chain release factor 2 @ programmed frameshift-containing	SSA_RS04325	peptide chain release factor 2	772.34	55.422	-0.427556	0.00440626	-0.57034	2.40892e-06	-0.596837	2.3249e-05	860322	861299	978	forward		YP_001034845.1	Translation, ribosomal structure and biogenesis
SSA_0870	ftsE	Cell-division-associated, ABC-transporter-like signaling protein FtsE	SSA_RS04330	cell division ATP-binding protein FtsE	643.257	125.397	-0.0435958	0.88456	-0.0406403	0.920159	-0.0569081	0.775731	861344	862036	693	forward		YP_001034846.1	Cell division and chromosome partitioning
SSA_0871	ftsX	Cell-division-associated, ABC-transporter-like signaling protein FtsX	SSA_RS04335	ABC transporter permease	746.98	84.7197	-0.123706	0.568387	-0.135685	0.540647	-0.165718	0.362782	862029	862955	927	forward		YP_001034847.1	Cell division and chromosome partitioning
SSA_0872	Zn-dependent hydrolases, including glyoxylases	MBL-fold metallo-hydrolase superfamily	SSA_RS04340	MBL fold metallo-hydrolase	188.595	28.8557	0.0794607	0.807949	0.431896	0.0417555	1.07703	2.95713e-12	863025	863663	639	reverse	3.1.2.6?	YP_001034848.1	General function prediction only
SSA_0873	dinG	DinG family ATP-dependent helicase YoaA	SSA_RS04345	bifunctional DnaQ family exonuclease/ATP-dependent helicase	148.202	15.1602	0.084488	0.782574	0.0435339	0.935355	0.260625	0.217126	863799	866243	2445	forward		YP_001034849.1	Transcription / DNA replication, recombination, and repair
SSA_0874	hypothetical protein	Putative membrane protein YeiH	SSA_RS04350	YeiH family putative sulfate export transporter	182.45	11.4818	0.118939	0.636752	0.315876	0.119358	0.408698	0.0109932	866343	867323	981	forward		YP_001034850.1
SSA_0875	rodA	Rod shape-determining protein RodA	SSA_RS04355	FtsW/RodA/SpoVE family cell cycle protein	139.48	29.0171	0.411962	0.0460984	0.659955	0.00297197	1.21192	1.20223e-13	867336	868568	1233	forward		YP_001034851.1
SSA_0876	thiJ	DJ-1/YajL/PfpI superfamily, includes chaperone protein YajL (former ThiJ), parkinsonism-associated protein DJ-1, peptidases PfpI, Hsp31	SSA_RS04360	4-methyl-5(B-hydroxyethyl)-thiazole monophosphate biosynthesis protein	225.355	45.3585	0.286811	0.283092	0.380604	0.0913205	0.899916	1.18732e-07	868641	869189	549	forward		YP_001034852.1	General function prediction only
SSA_0877	phosphoglycolate phosphatase	Hydrolase, haloacid dehalogenase-like family	SSA_RS04365	HAD-IA family hydrolase	316.205	28.2108	-0.278319	0.21686	-0.545018	0.00336788	-0.542359	0.00655171	869416	869991	576	forward		YP_001034853.1	General function prediction only
SSA_0878	gyrB	DNA gyrase subunit B (EC 5.99.1.3)	SSA_RS04370	DNA topoisomerase (ATP-hydrolyzing) subunit B	342.505	43.2868	-0.0369925	0.894451	-0.210404	0.161179	-0.149489	0.30103	870004	871953	1950	forward	5.99.1.3 0.0	YP_001034854.1	DNA replication, recombination, and repair
SSA_0879	ezrA	Septation ring formation regulator EzrA	SSA_RS04375	septation ring formation regulator EzrA	1359.7	151.679	0.00832318	0.979812	-0.24865	0.198078	-0.238224	0.230375	872040	873764	1725	forward		YP_001034855.1	Cell division and chromosome partitioning
SSA_0880	hypothetical protein	hypothetical protein	SSA_RS04380	hypothetical protein	78.3975	12.7638	-0.223958	0.553605	-0.0501613	0.942434	-0.0683892	0.846774	873859	874536	678	forward		YP_001034856.1
SSA_0881	hypothetical protein	hypothetical protein	SSA_RS04385	hypothetical protein	46.65	2.88522	0.185903	0.64253	0.110692	0.831804	0.399219	0.200999	874612	875277	666	forward		YP_001034857.1
SSA_0882	serB	Phosphoserine phosphatase (EC 3.1.3.3)	SSA_RS04390	phosphoserine phosphatase SerB	33.145	18.659	-0.0536055	0.936579	0.223084	0.71078	0.494441	0.244817	875311	875958	648	forward	3.1.3.3 5e-76	YP_001034858.1	Amino acid transport and metabolism
SSA_0883	grk	Glycerate kinase (EC 2.7.1.31)	SSA_RS04395	glycerate kinase	37.4075	16.7011	-0.397598	0.315339	0.137098	0.817208	0.499095	0.105881	875968	877086	1119	forward	2.7.1.31 4e-112	YP_001034859.1
SSA_0884	hypothetical protein	hypothetical protein	SSA_RS04400	hypothetical protein	112.762	18.6447	0.0590782	0.903198	-0.177015	0.719125	0.189163	0.583581	877083	877421	339	reverse		YP_001034860.1
SSA_0885	hypothetical protein	hypothetical protein	SSA_RS04405	YueI family protein	122.698	24.1101	-0.0145157	0.979812	-0.153044	0.711381	0.125868	0.714017	877423	877872	450	reverse		YP_001034861.1	Function unknown
SSA_0886	eno	Enolase (EC 4.2.1.11)	SSA_RS04410	phosphopyruvate hydratase	3576.06	906.523	0.149473	0.57733	0.142419	0.661887	-0.107175	0.635311	878081	879385	1305	forward	4.2.1.11 0.0	YP_001034862.1	Carbohydrate transport and metabolism
SSA_0887	hypothetical protein	N/A	N/A	N/A	10.0325	3.38659	0.190952	N/A	0.308778	0.70432	-0.0546332	0.958731	879523	879624	102	reverse		YP_001034863.1
SSA_0888	magnesium/cobalt transporter	Mg/Co/Ni transporter MgtE, CBS domain-containing	SSA_RS04415	magnesium transporter	152.225	42.8159	-0.509362	0.0411609	0.202053	0.577118	0.508362	0.0233886	879737	881077	1341	forward		YP_001034864.1	Inorganic ion transport and metabolism
SSA_0889	isoleucyl-tRNA synthetase	hypothetical protein	SSA_RS04420	hypothetical protein	188.665	43.844	-0.438326	0.244766	-0.266031	0.595033	0.0822372	0.831307	881121	881312	192	reverse		YP_001034865.1
SSA_0891	3-carboxymuconate cyclase	6-phosphogluconolactonase (EC 3.1.1.31)	SSA_RS04425	lactonase family protein	100.59	25.8898	0.299332	0.288827	0.152854	0.685025	0.272134	0.232585	881381	882391	1011	reverse		YP_001034866.1	Carbohydrate transport and metabolism
SSA_0892	ATP-binding cassette lipoprotein	hypothetical protein	SSA_RS04435	ATP-binding protein	21.215	14.0883	-0.357712	0.525332	0.261913	0.744975	-0.173392	0.81928	882634	882906	273	forward		YP_001034867.1
SSA_0893	ATP-binding cassette transporter-like protein	ABC transporter, RND-adapter-like protein	SSA_RS04440	efflux RND transporter periplasmic adaptor subunit	12.6975	4.46189	0.232584	0.623616	0.170035	0.777697	0.266054	0.518474	882935	884200	1266	forward		YP_001034868.1	Cell envelope biogenesis, outer membrane
SSA_0894	ATP-binding cassette protein	ABC-type antimicrobial peptide transport system, ATPase component	SSA_RS04445	ABC transporter ATP-binding protein	11.555	3.25866	0.195925	0.742418	0.37976	0.517479	0.381339	0.488011	884187	884861	675	forward		YP_001034869.1	Defense mechanisms
SSA_0895	ATP-binding cassette transporter-like protein	ABC-type antimicrobial peptide transport system, permease component	SSA_RS04450	FtsX-like permease family protein	14.765	3.2683	0.221678	0.635268	0.556743	0.140894	0.915161	0.00183401	884874	886091	1218	forward		YP_001034870.1	Defense mechanisms
SSA_0896	two-component response transcriptional regulator	Two-component transcriptional response regulator, OmpR family	SSA_RS04455	response regulator transcription factor	151.912	16.5547	0.124886	0.660849	0.496429	0.0135304	0.906414	9.8647e-09	886113	886769	657	forward		YP_001034871.1	Signal transduction mechanisms / Transcription
SSA_0897	two component system histidine kinase	Two-component system sensor histidine kinase	SSA_RS04460	HAMP domain-containing histidine kinase	132.907	20.6126	-0.0178448	0.968653	0.296604	0.235286	0.798071	2.9232e-07	886766	888139	1374	forward	2.7.3.- 2e-130	YP_001034872.1	Signal transduction mechanisms
SSA_0898	hypothetical protein	N/A	N/A	N/A	116.493	22.8079	0.000942129	0.999345	0.223808	0.706459	0.381798	0.366751	888126	888221	96	reverse		YP_001034873.1
SSA_0899	permease	UPF0118 membrane protein YubA	SSA_RS04465	AI-2E family transporter	343.293	49.2025	-0.104842	0.652328	0.464693	0.009466	0.369617	0.00714773	888311	889489	1179	forward		YP_001034874.1	General function prediction only
SSA_0900	hypothetical protein	TPR-repeat-containing protein	SSA_RS04470	tetratricopeptide repeat protein	188.49	42.0837	-0.050538	0.87941	0.498135	0.0120727	0.311885	0.0674421	889476	890705	1230	forward		YP_001034875.1	Carbohydrate transport and metabolism
SSA_0901	aldB	Alpha-acetolactate decarboxylase (EC 4.1.1.5)	SSA_RS04475	acetolactate decarboxylase	223.145	44.191	-0.463641	0.0263809	0.162367	0.645803	-0.0858158	0.70276	890855	891574	720	forward	4.1.1.5 4e-102	YP_001034876.1	Secondary metabolites biosynthesis, transport, and catabolism
SSA_0903	NAD(P)H dehydrogenase (quinone)	Trp repressor binding protein	SSA_RS04480	NAD(P)H-dependent oxidoreductase	246.965	51.5647	-0.228405	0.449358	-0.179209	0.619232	0.0202558	0.951737	891650	892141	492	forward	1.6.99.2 1e-07	YP_001034877.1	General function prediction only
SSA_0904	crpA	Putative hemagglutinin/hemolysin-related protein	SSA_RS04485	YSIRK-type signal peptide-containing protein	27.385	5.44375	-0.333175	0.173726	-0.445846	0.029129	-0.829512	2.68025e-06	892314	901280	8967	forward		YP_001034878.1
SSA_0905	crpB	Putative hemagglutinin/hemolysin-related protein	SSA_RS04490	YSIRK signal domain/LPXTG anchor domain surface protein	106.665	16.4	-0.359947	0.0829043	-0.649222	9.57747e-05	-1.00889	2.56648e-11	901489	907389	5901	forward		YP_001034879.1
SSA_0906	crpC	Putative hemagglutinin/hemolysin-related protein	SSA_RS04495	YSIRK-type signal peptide-containing protein	319.625	60.3724	-0.152964	0.597028	-0.223588	0.161179	-0.34753	0.0214768	907731	915740	8010	forward		YP_001034880.1
SSA_0907	fibronectin-binding protein A	Fibronectin/fibrinogen-binding protein	SSA_RS04500	PavA family fibronectin-binding protein FbpA	70.3525	6.95215	-0.117964	0.710113	-0.0861056	0.806785	0.432626	0.0213229	915927	917576	1650	reverse		YP_001034881.1	Transcription
SSA_0908	ABC transporter periplasmic protein	ABC transporter, substrate-binding protein (cluster 15, trp?)	SSA_RS04505	ABC transporter substrate-binding protein	250.673	11.2771	-0.053227	0.845955	0.260394	0.158225	0.37574	0.0334415	918109	919116	1008	forward		YP_001034882.1	General function prediction only
SSA_0909	AbrB family transcriptional regulator	Transcriptional regulator, AbrB family	SSA_RS04510	AbrB/MazE/SpoVT family DNA-binding domain-containing protein	272.83	32.3858	-0.802688	0.0105488	-0.453521	0.118442	0.237344	0.389459	919296	919487	192	forward		YP_001034883.1	Transcription
SSA_0910	multidrug ABC transporter ATPase	Efflux ABC transporter, ATP-binding protein	SSA_RS04515	ATP-binding cassette domain-containing protein	436.94	45.4243	-0.0845614	0.763728	0.463658	0.00581376	0.967083	3.33637e-16	919765	920490	726	forward		YP_001034884.1	Defense mechanisms
SSA_0911	hypothetical protein	Efflux ABC transporter, permease protein	SSA_RS04520	ABC transporter permease	333.362	35.019	0.0626926	0.81961	0.433991	0.0266084	0.861086	9.90422e-08	920487	921227	741	forward		YP_001034885.1	Function unknown
SSA_0912	pheS	Phenylalanyl-tRNA synthetase alpha chain (EC 6.1.1.20)	SSA_RS04525	phenylalanine--tRNA ligase subunit alpha	141.808	43.0768	-0.231581	0.44165	-0.141694	0.718357	-0.464443	0.0325414	921509	922558	1050	forward	6.1.1.20 3e-180	YP_001034886.1	Translation, ribosomal structure and biogenesis
SSA_0913	acetyltransferase	N1-spermidine/spermine acetyltransferase PaiA	SSA_RS04530	GNAT family N-acetyltransferase	108.178	29.5424	-0.117345	0.770838	-0.0296273	0.964877	-0.353708	0.192917	922604	923113	510	forward		YP_001034887.1	General function prediction only
SSA_0914	pheT	Phenylalanyl-tRNA synthetase beta chain (EC 6.1.1.20)	SSA_RS04535	phenylalanine--tRNA ligase subunit beta	171.912	23.2963	-0.00975522	0.97641	-0.00572707	0.984056	-0.144082	0.257941	923361	925766	2406	forward	6.1.1.20 0.0	YP_001034888.1	Translation, ribosomal structure and biogenesis
SSA_0915	hypothetical protein	Probable type II DNA modification enzyme	SSA_RS04540	YbgA family protein	40.0825	12.4664	-0.300459	0.544122	-0.0294864	0.980317	0.203912	0.635477	925951	926343	393	forward		YP_001034889.1	Function unknown
SSA_0916	2-hydroxy-6-oxo-6-phenylhexa-2,4-dienoate hydrolase	hypothetical protein	SSA_RS04545	alpha/beta hydrolase	39.375	11.0596	0.0430183	0.93625	0.146644	0.753122	-0.0885192	0.805571	926494	927321	828	forward	3.7.1.- 9e-69	YP_001034890.1	General function prediction only
SSA_0917	cobalamin-independent methionine synthase II	5-methyltetrahydropteroyltriglutamate--homocysteine methyltransferase (EC 2.1.1.14)	SSA_RS04550	5-methyltetrahydropteroyltriglutamate-- homocysteine methyltransferase	4.905	2.62973	0.171444	0.791001	0.328433	0.651825	1.34314	0.00353453	927446	928609	1164	reverse		YP_001034891.1	Amino acid transport and metabolism
SSA_0918	hypothetical protein	hypothetical protein	SSA_RS04555	hypothetical protein	365.647	16.2107	0.282997	0.234413	0.211237	0.417301	0.423223	0.00701618	928807	929274	468	forward		YP_001034892.1
SSA_0920	hypothetical protein	N/A	N/A	N/A	73.425	7.50686	0.116177	0.859368	-0.0788392	0.942434	-0.388312	0.527273	929305	929400	96	forward		YP_001034893.1
SSA_0921	adhB	Alcohol dehydrogenase (EC 1.1.1.1)	SSA_RS04560	alcohol dehydrogenase catalytic domain-containing protein	128.148	29.0073	-0.0370717	0.924973	0.754645	6.28826e-05	1.22658	5.57056e-13	929456	930493	1038	forward	1.1.1.1 1e-178	YP_001034894.1	Amino acid transport and metabolism / General function prediction only
SSA_0922	hypothetical protein	hypothetical protein	SSA_RS04565	hypothetical protein	3.095	2.23423	-0.210582	N/A	0.226911	0.799806	0.200752	0.806842	930584	931309	726	reverse		YP_001034895.1
SSA_0923	TetR/AcrR family transcriptional regulator	Transcriptional regulator, AcrR family	SSA_RS04570	TetR/AcrR family transcriptional regulator	16.895	1.53739	0.112599	0.853913	-0.133148	0.858747	0.353981	0.434984	931419	932027	609	forward		YP_001034896.1	Transcription
SSA_0924	peptide ABC transporter permease	ABC-type antimicrobial peptide transport system, permease component	SSA_RS04575	FtsX-like permease family protein	104.107	7.22526	0.0147339	0.97188	0.232476	0.421208	0.449104	0.00850985	932147	933157	1011	forward		YP_001034897.1	Cell envelope biogenesis, outer membrane
SSA_0925	peptide ABC transporter ATPase	ABC transporter, ATP-binding protein	SSA_RS04580	ABC transporter ATP-binding protein	111.975	5.767	0.0953863	0.794628	0.0483967	0.920159	0.311317	0.224297	933158	933823	666	forward		YP_001034898.1	Defense mechanisms
SSA_0926	histone acetyltransferase HPA2-like acetyltransferase	Acetyltransferase, GNAT family	SSA_RS04585	GNAT family N-acetyltransferase	86.5475	15.4677	0.211887	0.591258	0.0929786	0.859255	0.262985	0.403816	933874	934290	417	forward		YP_001034899.1	General function prediction only
SSA_0927	TetR/AcrR family transcriptional regulator	Transcriptional regulator, AcrR family	SSA_RS04590	TetR/AcrR family transcriptional regulator	24.665	3.7276	-0.107651	0.847183	0.681036	0.0511563	0.476484	0.203282	934458	935069	612	forward		YP_001034900.1	Transcription
SSA_0928	multidrug ABC transporter ATPase/permease	Heterodimeric efflux ABC transporter, permease/ATP-binding subunit 1	SSA_RS04595	ABC transporter ATP-binding protein	25.6225	4.40224	0.226484	0.551033	0.606622	0.014025	0.960789	6.58745e-07	935088	936854	1767	forward		YP_001034901.1	Defense mechanisms
SSA_0929	multidrug ABC transporter ATPase/permease	Heterodimeric efflux ABC transporter, permease/ATP-binding subunit 2	SSA_RS04600	ABC transporter ATP-binding protein	38.4525	8.24501	0.307247	0.26547	0.922546	7.66906e-07	0.993146	7.82468e-09	936847	938592	1746	forward		YP_001034902.1	Defense mechanisms
SSA_0931	hypothetical protein	hypothetical protein	SSA_RS04605	hypothetical protein	29.455	5.31004	0.209024	0.615129	0.196259	0.70004	0.472662	0.0961712	938690	939664	975	forward		YP_001034903.1
SSA_0932	hypothetical protein	hypothetical protein	SSA_RS04610	DUF2130 domain-containing protein	52.3625	14.2721	-0.214475	0.544413	0.151545	0.683922	0.347692	0.123234	939862	941133	1272	forward		YP_001034904.1	Function unknown
SSA_0933	acetyltransferase	Acetyltransferase, GNAT family	SSA_RS04615	GNAT family N-acetyltransferase	42.835	5.62713	0.264875	0.553605	0.531268	0.13038	0.484856	0.129727	941143	941586	444	forward		YP_001034905.1	General function prediction only
SSA_0934	HydD	hypothetical protein	SSA_RS04620	alpha/beta hydrolase	47.68	10.4576	-0.171101	0.7058	0.404083	0.212559	0.735474	0.00212207	941617	942420	804	forward	3.4.11.5 2e-11	YP_001034906.1	General function prediction only
SSA_0935	truB	tRNA pseudouridine(55) synthase (EC 5.4.99.25)	SSA_RS04625	tRNA pseudouridine(55) synthase TruB	79.5675	13.6577	-0.12309	0.734513	0.2448	0.394492	0.528366	0.0108045	942424	943302	879	forward	4.2.1.70 7e-120	YP_001034907.1	Translation, ribosomal structure and biogenesis
SSA_0936	mreA	FMN adenylyltransferase (EC 2.7.7.2) / Riboflavin kinase (EC 2.7.1.26)	SSA_RS04630	bifunctional riboflavin kinase/FAD synthetase	244.51	29.3745	-0.0387041	0.914321	-0.34315	0.156989	-0.0885266	0.717278	943548	944480	933	forward	2.7.1.26 4e-100	YP_001034908.1	Coenzyme metabolism
SSA_0937	spxA	Transcriptional regulator SpxA1	SSA_RS04635	Spx/MgsR family RNA polymerase-binding regulatory protein	851.765	79.0256	0.0104569	0.979812	-0.470993	0.0686076	-0.244105	0.262116	944592	944993	402	forward		YP_001034909.1	Inorganic ion transport and metabolism
SSA_0938	hypothetical protein	UPF0223 protein YktA	SSA_RS04640	UPF0223 family protein	317.795	47.1426	-0.229154	0.508824	-0.584734	0.0348116	-0.374263	0.148554	944996	945274	279	forward		YP_001034910.1
SSA_0939	suhB	Inositol-1-monophosphatase (EC 3.1.3.25)	SSA_RS04645	inositol monophosphatase family protein	221.412	27.6588	-0.0750937	0.824049	-0.441498	0.0450765	-0.363122	0.0718049	945219	946034	816	forward	3.1.3.25 2e-72	YP_001034911.1	Carbohydrate transport and metabolism
SSA_0940	NOL1/NOP2/sun family protein	tRNA/rRNA cytosine-C5-methyltransferase	SSA_RS04650	23S rRNA methyltransferase	258.63	34.9526	-0.0984854	0.741418	-0.392192	0.0802193	-0.523101	0.005034	946035	947339	1305	forward		YP_001034912.1	Translation, ribosomal structure and biogenesis
SSA_0941	pstS	Phosphate ABC transporter, substrate-binding protein PstS (TC 3.A.1.7.1)	SSA_RS04655	phosphate ABC transporter substrate-binding protein PstS family protein	562.895	64.2834	-0.0378723	0.908565	-0.246303	0.242778	-0.207894	0.298469	947470	948351	882	forward		YP_001034913.2	Inorganic ion transport and metabolism
SSA_0942	pstC1	Phosphate ABC transporter, permease protein PstC (TC 3.A.1.7.1)	SSA_RS04660	phosphate ABC transporter permease subunit PstC	359.137	58.8499	0.133191	0.587701	-0.021728	0.964217	0.192122	0.31391	948348	949265	918	forward		YP_001034914.1	Inorganic ion transport and metabolism
SSA_0943	pstC	Phosphate ABC transporter, permease protein PstA (TC 3.A.1.7.1)	SSA_RS04665	phosphate ABC transporter permease PstA	391.085	58.099	0.0623801	0.810772	-0.013332	0.97965	0.238061	0.144518	949255	950139	885	forward		YP_001034915.1	Inorganic ion transport and metabolism
SSA_0944	pstB2	Phosphate ABC transporter, ATP-binding protein PstB (TC 3.A.1.7.1)	SSA_RS04670	phosphate ABC transporter ATP-binding protein	377.317	68.3459	0.169173	0.474367	0.186485	0.502162	0.497947	0.00434282	950150	950953	804	forward	3.6.3.27 6e-142	YP_001034916.1	Inorganic ion transport and metabolism
SSA_0945	pstB1	Phosphate ABC transporter, ATP-binding protein PstB (TC 3.A.1.7.1)	SSA_RS04675	phosphate ABC transporter ATP-binding protein	448.58	71.7791	0.134633	0.582688	0.0176622	0.975997	0.338197	0.0784092	951014	951787	774	forward	3.6.3.27 1e-126	YP_001034917.1	Inorganic ion transport and metabolism
SSA_0946	phoU	Phosphate transport system regulatory protein PhoU	SSA_RS04680	phosphate signaling complex protein PhoU	444.685	76.2185	0.0138094	0.97188	-0.0458625	0.91455	0.252661	0.193537	951802	952455	654	forward		YP_001034918.1	Inorganic ion transport and metabolism
SSA_0947	hypothetical protein	hypothetical protein	SSA_RS04685	hypothetical protein	20.8125	4.23562	-0.46063	0.341248	0.279966	0.608666	0.254481	0.586652	952612	953205	594	forward		YP_001034919.1
SSA_0948	hypothetical protein	hypothetical protein	SSA_RS04690	hypothetical protein	12.615	4.36169	0.37993	0.459699	0.953401	0.029129	1.21189	0.00477966	953364	953957	594	forward		YP_001034920.1
SSA_0949	hypothetical protein	hypothetical protein	SSA_RS04695	hypothetical protein	30.5925	13.3076	-0.481126	0.283317	0.556284	0.23147	0.597663	0.165009	954116	954724	609	forward		YP_001034921.1
SSA_0950	hypothetical protein	hypothetical protein	SSA_RS04700	hypothetical protein	43.6325	14.8014	-0.00285467	0.999345	0.455711	0.117522	0.461914	0.0809215	954711	956117	1407	forward		YP_001034922.1
SSA_0952	hypothetical protein	hypothetical protein	SSA_RS04705	hypothetical protein	75.1525	20.0969	0.113926	0.818201	0.360376	0.364845	0.155169	0.689463	956128	956424	297	forward		YP_001034923.1
SSA_0954	hypothetical protein	hypothetical protein	SSA_RS04710	hypothetical protein	63.5175	9.12375	0.222678	0.618335	0.376965	0.353191	-0.056198	0.889029	956433	956759	327	forward		YP_001034924.1
SSA_0955	pepN	Lysyl aminopeptidase (EC 3.4.11.15)	SSA_RS04715	M1 family metallopeptidase	179.417	30.4487	0.260417	0.146212	0.572719	0.000647443	0.548666	1.91327e-05	956928	959468	2541	forward	3.4.11.- 0.0 3.4.11.15 0.0 3.4.11.2 0.0	YP_001034925.1	Amino acid transport and metabolism
SSA_0956	sspD	hypothetical protein	SSA_RS04720	LPXTG cell wall anchor domain-containing protein	228.35	65.8557	-0.320627	0.233224	-0.625115	0.00719394	-0.970262	1.69013e-05	959632	963747	4116	forward		YP_001034926.1
SSA_0957	dehydrogenase	Oxidoreductase, short-chain dehydrogenase/reductase family	SSA_RS04735	SDR family NAD(P)-dependent oxidoreductase	5.71	4.35676	0.409137	0.443549	0.494728	0.459881	0.977913	0.0784092	964685	965500	816	forward		YP_001034927.1	General function prediction only
SSA_0958	hypothetical protein	hypothetical protein	SSA_RS04740	hypothetical protein	49.4125	9.98514	0.922245	0.000833142	0.71513	0.0209301	1.38702	4.18221e-09	965682	966146	465	forward		YP_001034928.1
SSA_0959	ciaR	Two component system response regulator CiaR	SSA_RS04745	response regulator transcription factor	365.775	28.6581	0.295044	0.131823	-0.00149033	0.997752	0.139919	0.466787	966251	966925	675	forward		YP_001034929.1	Signal transduction mechanisms / Transcription
SSA_0960	ciaH	Two component system sensor histidine kinase CiaH (EC 2.7.3.-)	SSA_RS04750	HAMP domain-containing histidine kinase	164.84	17.2552	0.218705	0.269126	0.0683557	0.806251	0.245748	0.133914	966915	968306	1392	forward	2.7.3.- 1e-139	YP_001034930.1	Signal transduction mechanisms
SSA_0961	ketopantoate reductase PanE/ApbA	hypothetical protein	SSA_RS04755	ketopantoate reductase family protein	144.89	14.3029	-0.102989	0.718882	-0.0751367	0.806785	0.265466	0.137152	968322	969260	939	forward		YP_001034931.1	Coenzyme metabolism
SSA_0962	lguL	Lactoylglutathione lyase (EC 4.4.1.5)	SSA_RS04760	lactoylglutathione lyase	249.873	46.7105	0.389645	0.146212	0.30165	0.267854	0.39312	0.0635925	969374	969760	387	forward	4.4.1.5 2e-53	YP_001034932.1	Amino acid transport and metabolism
SSA_0963	peptidoglycan N-acetylglucosamine deacetylase A	Peptidoglycan N-acetylglucosamine deacetylase (EC 3.5.1.-)	SSA_RS04765	polysaccharide deacetylase family protein	326.025	29.6513	0.435478	0.00664048	0.333732	0.0689985	0.530801	4.7411e-05	969822	971219	1398	forward	3.5.1.- 6e-100	YP_001034933.1
SSA_0964	deaD	ATP-dependent RNA helicase YfmL	SSA_RS04770	DEAD/DEAH box helicase	164.692	28.0161	0.197058	0.449254	0.408725	0.0775041	1.02481	6.5675e-11	971313	972473	1161	reverse		YP_001034934.1	DNA replication, recombination, and repair / Transcription / Translation, ribosomal structure and biogenesis
SSA_0965	mocA	Oxidoreductase, Gfo/Idh/MocA family	SSA_RS04775	Gfo/Idh/MocA family oxidoreductase	171.74	22.3044	0.299771	0.172145	0.324804	0.10446	0.851252	1.31555e-07	972394	973404	1011	reverse		YP_001034935.1	General function prediction only
SSA_0966	udK	Uridine kinase (EC 2.7.1.48)	SSA_RS04780	uridine kinase	349.925	16.8508	-0.473379	0.0309284	-0.745019	7.87363e-06	-0.509008	0.00295966	973472	974119	648	forward	2.7.1.48 7e-83	YP_001034936.1	Nucleotide transport and metabolism
SSA_0967	hypothetical protein	hypothetical protein	SSA_RS04785	DUF1275 domain-containing protein	41.415	8.84644	0.0434559	0.936579	-0.196476	0.663269	-0.225408	0.520174	974281	974949	669	forward		YP_001034937.1
SSA_0968	hypothetical protein	putative lipoprotein	SSA_RS04790	hypothetical protein	12.595	10.2258	-0.347798	N/A	0.361823	0.614305	0.0462117	0.956673	975108	975470	363	forward		YP_001034938.1
SSA_0969	hypothetical protein	putative lipoprotein	SSA_RS04795	hypothetical protein	125.51	23.4262	-0.0791928	0.863563	-0.00126558	0.999409	-0.407666	0.21767	975621	976058	438	forward		YP_001034939.1
SSA_0970	hypothetical protein	putative lipoprotein	SSA_RS04800	hypothetical protein	85.095	24.9553	0.377695	0.281129	0.645439	0.019168	0.443474	0.132824	976199	976657	459	forward		YP_001034940.1
SSA_0971	hypothetical protein	hypothetical protein	SSA_RS04805	DUF2974 domain-containing protein	91.07	15.6524	0.231219	0.345763	0.597386	0.000619575	0.451323	0.00490678	976650	978398	1749	forward		YP_001034941.1
SSA_0972	hypothetical protein	hypothetical protein	SSA_RS04810	hypothetical protein	77.2075	28.6541	-0.206477	0.668129	0.432334	0.331377	0.479637	0.161143	978382	978693	312	forward		YP_001034942.1
SSA_0973	hypothetical protein	hypothetical protein	SSA_RS04815	hypothetical protein	138.035	43.8741	-0.329508	0.39331	0.0159705	0.98194	0.135483	0.688545	978705	979016	312	forward		YP_001034943.1
SSA_0975	leuA	2-isopropylmalate synthase (EC 2.3.3.13)	SSA_RS04820	2-isopropylmalate synthase	72.575	10.5891	0.165907	0.587701	0.454441	0.0150559	0.240915	0.2603	979380	981098	1719	forward	2.3.3.13 0.0	YP_001034944.1	Amino acid transport and metabolism
SSA_0977	leuB	3-isopropylmalate dehydrogenase (EC 1.1.1.85)	SSA_RS04825	3-isopropylmalate dehydrogenase	37.7225	16.3658	-0.0420087	0.941971	0.561083	0.100566	0.515531	0.132824	981111	982148	1038	forward	1.1.1.85 1e-132	YP_001034945.2	Amino acid transport and metabolism
SSA_0978	hypothetical protein	N/A	SSA_RS04830	DUF1294 domain-containing protein	24.27	12.2735	-0.376735	0.488762	0.442841	0.469013	0.440571	0.483872	982145	982411	267	forward		YP_001034946.1
SSA_0980	leuC	3-isopropylmalate dehydratase large subunit (EC 4.2.1.33)	SSA_RS04835	3-isopropylmalate dehydratase large subunit	34.4875	17.58	0.00611135	0.996378	0.409266	0.323841	0.675318	0.06821	982413	983795	1383	forward	4.2.1.33 0.0	YP_001034947.1	Energy production and conversion
SSA_0981	leuD	3-isopropylmalate dehydratase small subunit (EC 4.2.1.33)	SSA_RS04840	3-isopropylmalate dehydratase small subunit	37.3025	15.5952	0.258169	0.600577	0.54465	0.140229	0.933787	0.00523826	983805	984395	591	forward	4.2.1.33 2e-111	YP_001034948.1	Amino acid transport and metabolism
SSA_0983	hypothetical protein	hypothetical protein	SSA_RS04845	translation factor Sua5	284.8	44.2501	-0.220338	0.315943	-0.0558742	0.849809	-0.18094	0.238556	984495	985274	780	forward		YP_001034949.1	Translation, ribosomal structure and biogenesis
SSA_0984	SlyA-like protein	Transcriptional regulator, MarR family	SSA_RS04850	MarR family transcriptional regulator	19.4475	9.44628	-0.361619	0.509448	-0.0947522	0.922044	-0.262027	0.659737	985463	985900	438	forward		YP_001034950.1	Transcription
SSA_0985	hypothetical protein	hypothetical protein	SSA_RS04855	SnoaL-like domain-containing protein	17.925	10.9915	-0.264972	0.629546	0.0341368	0.97965	-0.252673	0.663502	985904	986668	765	forward		YP_001034951.1	Function unknown
SSA_0986	choline transporter	Glycine betaine ABC transport system, ATP-binding protein OpuAA (EC 3.6.3.32)	SSA_RS04860	ABC transporter ATP-binding protein	32.0675	2.14641	-0.145985	0.765474	-0.128556	0.81808	-0.183543	0.618762	986682	987410	729	forward		YP_001034952.1	Amino acid transport and metabolism
SSA_0987	proW	Glycine betaine ABC transport system, permease protein OpuAB / Glycine betaine ABC transport system, glycine betaine-binding protein OpuAC	SSA_RS04865	ABC transporter permease/substrate-binding protein	41.38	8.04787	-0.106865	0.782574	-0.0253761	0.967754	-0.228561	0.396453	987403	988923	1521	forward		YP_001034953.1	Cell envelope biogenesis, outer membrane
SSA_0988	TfoX domain-containing protein	hypothetical protein	SSA_RS04870	TfoX/Sxy family protein	12.435	2.51057	0.0476368	0.957708	0.0228979	0.983985	1.00653	0.0547306	989071	989388	318	forward		YP_001034954.1	Transcription
SSA_0989	transcriptional regulator	SatD	SSA_RS04875	transcriptional regulator	54.7675	15.2998	-0.521558	0.146861	-0.0723199	0.90507	0.0152478	0.966814	989480	990145	666	forward		YP_001034955.1
SSA_0990	hypothetical protein	hypothetical protein	SSA_RS04880	DUF3307 domain-containing protein	59.11	10.876	-0.182568	0.629546	0.0181063	0.980915	0.165945	0.574612	990142	990879	738	forward		YP_001034956.1
SSA_0991	deoxyribonuclease	Streptococcal extracellular nuclease 2; Mitogenic factor 2	SSA_RS04885	DNA/RNA non-specific endonuclease	62.1775	7.29957	-0.150274	0.734073	-0.0582637	0.907441	0.226486	0.392848	990940	991701	762	reverse		YP_001034957.1
SSA_0992	hypothetical protein	Uncharacterized protein ELI_0500	SSA_RS04890	GrpB family protein	17.0325	2.59663	0.0038669	0.999345	0.493831	0.305411	-0.103816	0.844773	991895	992476	582	forward		YP_001034958.1
SSA_0993	hypothetical protein	SAM-dependent methyltransferase	SSA_RS04895	class I SAM-dependent methyltransferase	21.685	3.5919	0.0491611	0.941456	0.228818	0.677196	-0.6285	0.150588	992473	993087	615	forward	2.1.1.- 3e-17	YP_001034959.1	Coenzyme metabolism
SSA_0994	peptidase E	Alpha-aspartyl dipeptidase Peptidase E (EC 3.4.13.21)	SSA_RS04900	type 1 glutamine amidotransferase-like domain-containing protein	50.1225	7.58972	-0.236603	0.559416	-0.053555	0.942758	-0.285957	0.363453	993099	993719	621	forward	3.4.-.- 1e-35 3.4.11.2 3e-48	YP_001034960.1	Amino acid transport and metabolism
SSA_0995	alpha/beta hydrolase	hypothetical protein	N/A	N/A	63.25	23.9006	0.0345455	0.95893	-0.0196161	0.980915	-0.361036	0.311158	994125	994661	537	forward		YP_001034961.1	General function prediction only
SSA_0996	cGMP-specific phosphodiesterase	Free methionine-(R)-sulfoxide reductase, contains GAF domain	SSA_RS04910	GAF domain-containing protein	128.93	20.0431	-0.367883	0.217231	-0.0616347	0.905293	-0.0634596	0.824903	994691	995188	498	forward		YP_001034962.1	Signal transduction mechanisms
SSA_0997	dnaX	DNA polymerase III subunits gamma and tau (EC 2.7.7.7)	SSA_RS04915	DNA polymerase III subunit gamma/tau	207.065	9.98634	-0.109707	0.60909	-0.0321729	0.918793	-0.246486	0.0932399	995188	996858	1671	forward	2.7.7.7 0.0	YP_001034963.1	DNA replication, recombination, and repair
SSA_0998	hypothetical protein	hypothetical protein	SSA_RS04920	DUF3272 domain-containing protein	289.902	52.8522	-0.49167	0.0996603	-0.261917	0.452508	-0.312322	0.281539	996896	997087	192	forward		YP_001034964.1
SSA_0999	birA	Biotin operon repressor / Biotin--protein ligase (EC 6.3.4.9)(EC 6.3.4.10)(EC 6.3.4.11)(EC 6.3.4.15)	SSA_RS04925	bifunctional biotin--[acetyl-CoA-carboxylase] synthetase/biotin operon repressor	52.61	10.4824	0.270495	0.39304	0.181532	0.630529	0.291403	0.314585	997140	998075	936	reverse	6.3.4.15 1e-117	YP_001034965.1	Coenzyme metabolism
SSA_1000	galR	Galactose operon repressor, GalR-LacI family of transcriptional regulators	SSA_RS04930	LacI family DNA-binding transcriptional regulator	63.335	8.94718	0.281342	0.33602	-0.0282543	0.964217	-0.291912	0.285124	998092	999093	1002	reverse		YP_001034966.1	Transcription
SSA_1001	msmR	MSM (multiple sugar metabolism) operon regulatory protein	SSA_RS04935	AraC family transcriptional regulator	18.27	2.29874	0.396594	0.348205	-0.142417	0.825023	0.120654	0.779908	999176	1000048	873	reverse		YP_001034967.1	Signal transduction mechanisms
SSA_1002	alpha-galactosidase	alpha-galactosidase (EC 3.2.1.22)	SSA_RS04940	alpha-galactosidase	0.9125	0.704385	0.285175	N/A	0.532214	0.447006	0.318112	0.719743	1000109	1002271	2163	forward	3.2.1.22 0.0	YP_001034968.1	Carbohydrate transport and metabolism
SSA_1003	sugar ABC transporter substrate-binding protein	Multiple sugar ABC transporter, substrate-binding protein MsmE	SSA_RS04945	extracellular solute-binding protein	1.515	1.34334	0.107095	N/A	0.120146	0.911857	-0.138916	0.884757	1002284	1003543	1260	forward		YP_001034969.1	Carbohydrate transport and metabolism
SSA_1004	msmF	Multiple sugar ABC transporter, permease protein MsmF	SSA_RS04950	sugar ABC transporter permease	0.845	0.856057	0.283415	N/A	0.161217	N/A	0.484812	0.606405	1003557	1004423	867	forward		YP_001034970.1	Carbohydrate transport and metabolism
SSA_1005	msmG	Multiple sugar ABC transporter, permease protein MsmG	SSA_RS04955	carbohydrate ABC transporter permease	1.4225	1.08168	0.132705	N/A	0.0996429	0.930362	0.423077	0.647922	1004437	1005270	834	forward		YP_001034971.1	Carbohydrate transport and metabolism
SSA_1006	gtfA	Sucrose phosphorylase (EC 2.4.1.7)	SSA_RS04960	sucrose phosphorylase	1.555	0.733826	0.454038	N/A	0.000139285	0.999897	0.461075	0.561232	1005485	1006930	1446	forward	2.4.1.7 0.0	YP_001034972.1
SSA_1007	sugar ABC transporter ATP-binding protein	Maltodextrin ABC transporter, ATP-binding protein MsmX	SSA_RS04965	sn-glycerol-3-phosphate ABC transporter ATP-binding protein UgpC	3.6925	1.5489	-0.173813	N/A	-0.19377	0.825106	-0.0233865	0.976006	1006952	1008088	1137	forward		YP_001034973.1	Carbohydrate transport and metabolism
SSA_1008	galK	Galactokinase (EC 2.7.1.6)	SSA_RS04970	galactokinase	13.305	5.62592	0.556718	0.157928	0.149542	0.825106	-1.80532	0.00017846	1008265	1009443	1179	forward	2.7.1.6 2e-175	YP_001034974.1	Carbohydrate transport and metabolism
SSA_1009	galT	Galactose-1-phosphate uridylyltransferase (EC 2.7.7.10)	SSA_RS04980	UDP-glucose--hexose-1-phosphate uridylyltransferase	24.9975	4.54836	0.321175	0.349494	-0.859073	0.00505466	-1.6149	3.70601e-07	1009663	1011144	1482	forward	2.7.7.10 0.0 2.7.7.12 0.0	YP_001034975.1	Carbohydrate transport and metabolism
SSA_1010	galE	UDP-glucose 4-epimerase (EC 5.1.3.2)	SSA_RS04985	UDP-glucose 4-epimerase GalE	113.33	20.1044	-0.0541164	0.870459	-0.553485	0.0131521	-0.565557	0.00220302	1011148	1012191	1044	forward	5.1.3.2 6e-160	YP_001034976.1	Cell envelope biogenesis, outer membrane
SSA_1011	hypothetical protein	putative CDP-diglyceride synthetase	SSA_RS04990	CDP-archaeol synthase	152.593	36.1593	-0.246679	0.401738	-0.784229	0.00788335	-1.11832	3.10117e-06	1012543	1013133	591	forward		YP_001034977.1
SSA_1012	phosphoenolpyruvate synthase	Pyruvate-utilizing enzyme, similar to phosphoenolpyruvate synthase	SSA_RS04995	phosphoenolpyruvate synthase	149.01	21.1741	-0.213002	0.361153	-0.996054	5.2228e-09	-1.24085	2.08017e-13	1013148	1015643	2496	forward	2.7.9.2 3e-50	YP_001034978.1	Carbohydrate transport and metabolism
SSA_1013	phosphatidylserine synthase	CDP-diacylglycerol--serine O-phosphatidyltransferase (EC 2.7.8.8)	SSA_RS05000	phosphatidylserine synthase	156.023	28.6079	-0.185503	0.534221	-1.06128	7.86308e-07	-1.32306	7.84105e-10	1015630	1016262	633	forward	2.7.8.8 2e-33	YP_001034979.1	Lipid metabolism
SSA_1014	phosphatidylserine decarboxylase	Phosphatidylserine decarboxylase (EC 4.1.1.65)	SSA_RS05005	phosphatidylserine decarboxylase	147.37	18.4582	-0.0351844	0.9235	-0.914757	3.09518e-06	-1.30631	4.5379e-12	1016255	1017127	873	forward	4.1.1.65 2e-47	YP_001034980.1	Lipid metabolism
SSA_1015	ubiA	4-hydroxybenzoate octaprenyltranferase related protein	SSA_RS05010	UbiA family prenyltransferase	236.54	41.4064	0.128685	0.670224	-0.783818	5.15568e-05	-1.00667	6.32905e-09	1017112	1018011	900	forward		YP_001034981.1	Coenzyme metabolism
SSA_1016	phosphoenolpyruvate synthase	Pyruvate-utilizing enzyme, similar to phosphoenolpyruvate synthase	SSA_RS05015	phosphoenolpyruvate synthase	352.275	59.6348	0.115015	0.64253	-0.814734	6.90247e-07	-1.18603	7.22776e-12	1018011	1020494	2484	forward	2.7.9.2 9e-68	YP_001034982.1	Carbohydrate transport and metabolism
SSA_1017	hypothetical protein	hypothetical protein	SSA_RS05020	hypothetical protein	396.635	77.3517	0.149287	0.592074	-0.731906	0.000107571	-1.31792	6.73094e-14	1020481	1021548	1068	forward		YP_001034983.1
SSA_1018	Zinc metalloprotease zmpC	IgA1 protease (EC 3.4.24.13)	SSA_RS05025	YSIRK-type signal peptide-containing protein	103.278	21.6826	-0.442512	0.0493244	-1.07469	1.14024e-09	-2.26751	3.41359e-32	1021755	1030898	9144	forward		YP_001034984.1	Function unknown
SSA_1019	collagen-binding surface protein	Putative peptidoglycan bound protein (LPXTG motif) Lmo0159 homolog	SSA_RS05030	LPXTG cell wall anchor domain-containing protein	1241.45	198.56	0.101017	0.64753	0.172353	0.325209	0.0117539	0.945974	1031286	1033706	2421	forward		YP_001034985.1	Cell envelope biogenesis, outer membrane
SSA_1020	hypothetical protein	hypothetical protein	SSA_RS05035	hypothetical protein	40.9325	12.1943	-0.775877	0.0459707	-0.361173	0.550559	-0.583111	0.126847	1033966	1034433	468	forward		YP_001034986.1
SSA_1021	hypothetical protein	Deblocking aminopeptidase (EC 3.4.11.-)	SSA_RS05040	M42 family metallopeptidase	59.1475	21.1531	-0.518004	0.104313	0.103306	0.859391	-0.0042757	0.991977	1034553	1035599	1047	forward	3.4.-.- 2e-139	YP_001034987.1	Carbohydrate transport and metabolism
SSA_1022	group 1 glycosyl transferase	hypothetical protein	SSA_RS05045	glycosyltransferase	38.475	27.4708	-0.586164	0.186877	0.320215	0.603515	0.206293	0.69763	1035692	1036807	1116	forward	2.4.1.52 7e-18	YP_001034988.1	Cell envelope biogenesis, outer membrane
SSA_1023	von Willebrand factor A	Putative hemagglutinin/hemolysin-related protein	SSA_RS05050	LPXTG cell wall anchor domain-containing protein	120.718	18.7038	-0.135237	0.572638	0.00603139	0.989055	-0.226962	0.133914	1036820	1039495	2676	forward		YP_001034989.1
SSA_1024	amy	Glucan 1,4-alpha-maltohexaosidase (EC 3.2.1.98)	SSA_RS05055	alpha-amylase	187.175	25.2762	0.157651	0.459122	0.865554	2.59735e-12	1.32874	1.35872e-31	1039541	1041007	1467	reverse	3.2.1.1 0.0	YP_001034990.1
SSA_1026	multidrig ABC transporter ATPase	ABC transporter, ATP-binding protein	SSA_RS05060	ABC transporter ATP-binding protein	85.35	2.25281	0.436368	0.0688799	0.944791	4.81702e-06	1.41865	1.59933e-16	1041203	1041946	744	forward		YP_001034991.1	Defense mechanisms
SSA_1027	hypothetical protein	ABC transporter, permease protein	SSA_RS05065	hypothetical protein	87.3675	13.0739	0.499947	0.00630464	1.00081	4.57154e-10	1.61729	7.47486e-35	1041936	1043573	1638	forward		YP_001034992.1
SSA_1028	XRE family transcriptional regulator	hypothetical protein	SSA_RS05070	helix-turn-helix transcriptional regulator	85.92	11.2727	-0.212626	0.478935	-0.20005	0.551039	0.315747	0.114461	1043649	1044422	774	reverse		YP_001034993.1	Transcription
SSA_1029	hypothetical protein	DegV family protein	SSA_RS05075	DegV family protein	490.83	68.8382	-0.124093	0.619107	-0.628987	0.000417264	0.599905	0.000326449	1044526	1045368	843	reverse		YP_001034994.1	Function unknown
SSA_1030	TetR family transcriptional regulator	Transcriptional regulator, AcrR family	SSA_RS05080	TetR/AcrR family transcriptional regulator	156.99	14.4412	0.0953191	0.800814	0.717395	0.000697381	1.19728	1.09786e-06	1045503	1046078	576	forward		YP_001034995.1	Transcription
SSA_1031	flaR	DNA topology modulation protein FlaR	SSA_RS05085	DNA topology modulation protein	135.615	40.1612	-0.0674482	0.87941	-0.267033	0.467806	-0.278047	0.35877	1046093	1046614	522	reverse		YP_001034996.1	Nucleotide transport and metabolism
SSA_1032	rpsT	SSU ribosomal protein S20p	SSA_RS05090	30S ribosomal protein S20	18562.2	3740.27	-0.526166	0.0271168	-0.572916	0.0381271	-0.802312	0.000147809	1046672	1046908	237	reverse		YP_001034997.1	Translation, ribosomal structure and biogenesis
SSA_1033	coaA	Pantothenate kinase (EC 2.7.1.33)	SSA_RS05095	type I pantothenate kinase	122.735	20.3616	1.42485	6.36789e-18	0.773688	0.000923504	-0.177617	0.469163	1046979	1047899	921	reverse	2.7.1.33 4e-141	YP_001034998.1	Coenzyme metabolism
SSA_1034	hypothetical protein	16S rRNA (guanine(1207)-N(2))-methyltransferase (EC 2.1.1.172)	SSA_RS05100	class I SAM-dependent methyltransferase	61.3525	33.9939	0.17201	0.719343	0.238464	0.620727	-1.52006	0.00026474	1047994	1048581	588	forward	2.1.1.52 4e-74	YP_001034999.1	Translation, ribosomal structure and biogenesis
SSA_1035	pdp	Pyrimidine-nucleoside phosphorylase (EC 2.4.2.2)	SSA_RS05105	pyrimidine-nucleoside phosphorylase	81.745	38.2092	-0.133328	0.773565	-0.205575	0.700226	-1.83568	1.48259e-08	1048583	1049860	1278	forward	2.4.2.2 0.0	YP_001035000.1	Nucleotide transport and metabolism
SSA_1036	deoC	Deoxyribose-phosphate aldolase (EC 4.1.2.4)	SSA_RS05110	deoxyribose-phosphate aldolase	169.28	114.911	-0.447406	0.264049	-0.156441	0.812352	-1.18926	0.00379165	1049878	1050540	663	forward	4.1.2.4 4e-90	YP_001035001.1	Nucleotide transport and metabolism
SSA_1037	cdd	Cytidine deaminase (EC 3.5.4.5)	SSA_RS05115	cytidine deaminase	273.832	136.085	-0.437553	0.196065	-0.59742	0.132718	-1.55368	6.26801e-06	1050527	1050916	390	forward	3.5.4.5 2e-56	YP_001035002.1	Nucleotide transport and metabolism
SSA_1038	lipoprotein	Purine nucleoside ABC transporter, substrate-binding protein	SSA_RS05120	BMP family ABC transporter substrate-binding protein	723.893	184.915	0.0295576	0.93406	-0.922646	2.79222e-07	-2.19437	2.1153e-37	1050988	1052043	1056	forward		YP_001035003.1	General function prediction only
SSA_1039	sugar ABC transporter ATP-binding protein	Purine nucleoside ABC transporter, ATP-binding protein	SSA_RS05125	ABC transporter ATP-binding protein	333.957	94.8371	0.00193419	0.999345	-0.659127	0.000841901	-1.93177	3.07058e-26	1052183	1053718	1536	forward	3.6.3.17 0.0	YP_001035004.1	General function prediction only
SSA_1040	sugar ABC transporter permease	Purine nucleoside ABC transporter, permease protein 1	SSA_RS05130	ABC transporter permease	300.21	118.861	-0.208226	0.539928	-0.578074	0.0454313	-1.69877	1.84033e-12	1053711	1054805	1095	forward		YP_001035005.1	General function prediction only
SSA_1041	sugar ABC transporter permease	Purine nucleoside ABC transporter, permease protein 2	SSA_RS05135	ABC transporter permease	445.89	132.102	-0.228779	0.443328	-0.841326	4.77085e-05	-2.01513	2.77267e-24	1054807	1055763	957	forward		YP_001035006.1	General function prediction only
SSA_1042	xylanase/chitin deacetylase	Putative polysaccharide deacetylase YxkH	SSA_RS05140	polysaccharide deacetylase family protein	442.793	80.3695	0.0947688	0.72475	-0.316343	0.0934366	-0.456883	0.0110458	1055868	1056833	966	reverse		YP_001035007.1
SSA_1043	hom	Homoserine dehydrogenase (EC 1.1.1.3)	SSA_RS05145	homoserine dehydrogenase	596.893	65.3838	0.177147	0.311152	0.0192092	0.964217	0.248305	0.114461	1056974	1058260	1287	forward	1.1.1.3 0.0	YP_001035008.1	Amino acid transport and metabolism
SSA_1044	thrB	Homoserine kinase (EC 2.7.1.39)	SSA_RS05150	homoserine kinase	753.158	78.377	0.180139	0.361702	0.111062	0.660322	0.405104	0.0105234	1058262	1059128	867	forward	2.7.1.39 6e-108	YP_001035009.1	Amino acid transport and metabolism
SSA_1045	hypothetical protein	hypothetical protein	SSA_RS05155	hypothetical protein	66.28	19.0594	-0.722306	0.0148427	0.00806536	0.990042	0.12909	0.708098	1059250	1060161	912	forward		YP_001035010.1
SSA_1047	murB	UDP-N-acetylenolpyruvoylglucosamine reductase (EC 1.3.1.98)	SSA_RS05160	UDP-N-acetylmuramate dehydrogenase	110.317	43.2579	-0.688815	0.0127915	-0.285131	0.476096	-0.589442	0.0470094	1060269	1061174	906	forward	1.3.1.98; formerly 1.1.1.158 5e-137	YP_001035011.1	Cell envelope biogenesis, outer membrane
SSA_1048	potA	Spermidine/putrescine import ABC transporter ATP-binding protein PotA (TC 3.A.1.11.1)	SSA_RS05165	ABC transporter ATP-binding protein	133.498	34.842	-0.237843	0.469137	-0.28834	0.235982	-0.432106	0.0439267	1061356	1062513	1158	forward	3.6.3.31 0.0	YP_001035012.1	Amino acid transport and metabolism
SSA_1049	potB	Spermidine/putrescine import ABC transporter permease protein PotB (TC 3.A.1.11.1)	SSA_RS05170	ABC transporter permease	126.457	20.1875	-0.112935	0.764903	-0.189801	0.484016	-0.409072	0.0392511	1062494	1063300	807	forward		YP_001035013.1	Amino acid transport and metabolism
SSA_1050	potC	Spermidine/putrescine import ABC transporter permease protein PotC (TC 3.A.1.11.1)	SSA_RS05175	ABC transporter permease	183.005	28.8066	0.0143103	0.973814	-0.236871	0.289264	-0.377168	0.0360937	1063297	1064070	774	forward		YP_001035014.1	Amino acid transport and metabolism
SSA_1051	potD	Spermidine/putrescine import ABC transporter substrate-binding protein PotD (TC 3.A.1.11.1)	SSA_RS05180	ABC transporter substrate-binding protein	278.377	30.5849	-0.101881	0.682116	-0.437133	0.0104171	-0.623895	0.000141177	1064067	1065137	1071	forward		YP_001035015.1	Amino acid transport and metabolism
SSA_1052	hypothetical protein	histone acetyltransferase Gcn5, putative	SSA_RS05185	hypothetical protein	581.007	58.3351	-1.46203	7.04372e-20	-0.479693	0.0141195	1.03478	4.2184e-10	1065205	1065621	417	reverse		YP_001035016.1
SSA_1053	pyruvate phosphate dikinase	Pyruvate,phosphate dikinase (EC 2.7.9.1)	SSA_RS05190	pyruvate, phosphate dikinase	33.845	8.80593	0.601037	0.0100148	-0.0734068	0.900174	-1.01337	1.65017e-05	1065806	1068427	2622	reverse	2.7.9.1 0.0	YP_001035017.1	Carbohydrate transport and metabolism
SSA_1054	hypothetical protein	Transcriptional repressor CcpN, MarR family	SSA_RS05195	CBS domain-containing protein	34.6825	4.99934	0.199558	0.65571	0.273837	0.537582	0.391798	0.209363	1068673	1069302	630	forward		YP_001035018.1	General function prediction only
SSA_1055	hypothetical protein	Phosphoenolpyruvate synthase regulatory protein	SSA_RS05200	kinase/pyrophosphorylase	39.0925	6.20806	0.00958495	0.989398	0.482091	0.13432	0.483588	0.0667597	1069308	1070126	819	forward		YP_001035019.1
SSA_1056	Firmicute fructose-1,6-bisphosphatase	Fructose-1,6-bisphosphatase, Bacillus type (EC 3.1.3.11)	SSA_RS05205	fructose-1,6-bisphosphatase	50.8	10.043	0.405495	0.0624816	0.546715	0.00751599	0.819463	8.50136e-07	1070169	1072079	1911	forward	3.1.3.11 2e-176	YP_001035020.1
SSA_1057	class V aminotransferase	Cysteine desulfurase (EC 2.8.1.7), associated with tRNA 4-thiouridine synthase	SSA_RS05210	cysteine desulfurase	195.113	18.8174	-0.128052	0.612298	-0.45156	0.0187253	-0.690559	5.20403e-06	1072180	1073322	1143	forward	2.8.1.7 4e-171	YP_001035021.1	Amino acid transport and metabolism
SSA_1058	thiI	tRNA 4-thiouridine synthase (EC 2.8.1.4)	SSA_RS05215	tRNA 4-thiouridine(8) synthase ThiI	97.17	26.4815	-0.125744	0.716995	0.062066	0.905151	0.173454	0.488425	1073326	1074540	1215	forward		YP_001035022.1	Coenzyme metabolism
SSA_1059	hypothetical protein	hypothetical protein	SSA_RS05220	isoprenylcysteine carboxylmethyltransferase family protein	95.42	30.1274	-0.174473	0.662649	-0.238969	0.580966	-0.149665	0.673373	1074562	1075083	522	forward		YP_001035023.1	Posttranslational modification, protein turnover, chaperones
SSA_1060	hypothetical protein	hypothetical protein	SSA_RS05225	hypothetical protein	81.83	24.0514	-0.163981	0.66989	0.242	0.510146	0.183709	0.519725	1075174	1075776	603	forward		YP_001035024.1
SSA_1061	rplU	LSU ribosomal protein L21p	SSA_RS05230	50S ribosomal protein L21	7802.85	849.615	-0.0817034	0.720835	-0.116907	0.619232	-0.129403	0.524193	1076001	1076315	315	forward		YP_001035025.1
SSA_1062	rpmA	LSU ribosomal protein L27p	SSA_RS05240	50S ribosomal protein L27	6856.31	1070.63	-0.00688926	0.985411	0.0198485	0.964217	0.133636	0.491155	1076693	1076986	294	forward		YP_001035026.1
SSA_1063	peptidoglycan binding domain-containing protein	von Willebrand factor, type A	SSA_RS05245	VWA domain-containing protein	246.685	23.0398	0.839394	0.00016057	-0.69949	0.013081	-3.09296	2.01017e-54	1077237	1078589	1353	forward		YP_001035027.1	Coenzyme metabolism
SSA_1064	hypothetical protein	hypothetical protein	SSA_RS05250	hypothetical protein	47.22	11.2241	-0.227159	0.589271	-0.373687	0.415093	-0.665618	0.0432054	1078684	1079424	741	reverse	2.4.1.5 1e-08	YP_001035028.1
SSA_1065	Beta-hexosamidase A	beta-glycosyl hydrolase	SSA_RS05255	LPXTG cell wall anchor domain-containing protein	52.035	21.7289	-0.143985	0.74458	-1.53384	2.36399e-07	-2.92838	7.47232e-22	1079667	1082459	2793	forward	3.2.1.52 2e-165	YP_001035029.1
SSA_1066	aliB	Oligopeptide ABC transporter, substrate-binding protein OppA (TC 3.A.1.5.1)	SSA_RS05260	peptide ABC transporter substrate-binding protein	964.368	188.866	0.189767	0.446004	0.16583	0.581934	-0.0583774	0.816357	1082744	1084705	1962	forward		YP_001035030.1	Amino acid transport and metabolism
SSA_1067	hypothetical protein	Acetyltransferase, GNAT family	SSA_RS05265	GNAT family N-acetyltransferase	101.495	17.9342	-0.355919	0.190927	0.15438	0.611994	0.130079	0.571345	1084808	1085674	867	forward		YP_001035031.1	General function prediction only
SSA_1068	LysR family transcriptional regulator	Cysteine and methionine metabolism regulator CmbR, LysR family	SSA_RS05270	LysR family transcriptional regulator	151.77	15.6097	-0.133095	0.651669	-0.100639	0.777697	0.228593	0.288119	1085764	1086696	933	forward		YP_001035032.1	Transcription
SSA_1069	lspA	Lipoprotein signal peptidase (EC 3.4.23.36)	SSA_RS05275	signal peptidase II	109.618	21.0476	-0.0545348	0.903198	0.0442795	0.942434	0.461539	0.0780114	1086700	1087167	468	forward	3.4.23.36 2e-51	YP_001035033.1	Cell envelope biogenesis, outer membrane / Intracellular trafficking and secretion
SSA_1070	ribosomal large subunit pseudouridine synthase D	LSU rRNA pseudouridine(1911/1915/1917) synthase (EC 5.4.99.23)	SSA_RS05280	RluA family pseudouridine synthase	164.38	11.7089	0.00311998	0.997628	-0.00645842	0.988494	0.430234	0.00601753	1087151	1088047	897	forward		YP_001035034.1	Translation, ribosomal structure and biogenesis
SSA_1072	proB	Glutamate 5-kinase (EC 2.7.2.11) / RNA-binding C-terminal domain PUA	SSA_RS05285	glutamate 5-kinase	45.05	21.9708	-0.721976	0.0534107	0.144213	0.820175	0.414873	0.311559	1088164	1089273	1110	forward	2.7.2.11 3e-133	YP_001035035.1	Amino acid transport and metabolism
SSA_1073	proA	Gamma-glutamyl phosphate reductase (EC 1.2.1.41)	SSA_RS05290	glutamate-5-semialdehyde dehydrogenase	90.7025	28.7725	-0.143365	0.698318	0.209341	0.544905	0.279956	0.240802	1089295	1090557	1263	forward	1.2.1.41 4e-175	YP_001035036.1	Amino acid transport and metabolism
SSA_1074	proC	Pyrroline-5-carboxylate reductase (EC 1.5.1.2)	SSA_RS05295	pyrroline-5-carboxylate reductase	76.5825	16.9006	-0.023952	0.965491	0.0817606	0.854018	0.384493	0.0849784	1090560	1091363	804	forward	1.5.1.2 5e-83	YP_001035037.1	Amino acid transport and metabolism
SSA_1075	hemN	Oxygen-independent coproporphyrinogen-III oxidase-like protein YggW	SSA_RS05300	oxygen-independent coproporphyrinogen III oxidase	116.935	21.3993	0.0905533	0.765685	0.20447	0.398583	0.425424	0.0109932	1091502	1092632	1131	forward	1.3.99.22 1e-176	YP_001035038.1	Coenzyme metabolism
SSA_1076	hypothetical protein	Acyl-ACP thioesterase	SSA_RS05305	acyl-[acyl-carrier-protein] thioesterase	121.14	33.9785	0.163606	0.614488	0.34569	0.25027	0.656913	0.00102916	1092636	1093376	741	forward	3.1.2.14 7e-70	YP_001035039.1	Lipid metabolism
SSA_1077	nagD	Hypothetical NagD-like phosphatase	SSA_RS05310	TIGR01457 family HAD-type hydrolase	136.043	23.6654	0.0750561	0.814353	0.420095	0.0481854	0.484932	0.00302471	1093388	1094158	771	forward	3.1.3.41 3e-104	YP_001035040.1	Carbohydrate transport and metabolism
SSA_1078	hypothetical protein	Integral membrane protein	SSA_RS05315	TIGR01906 family membrane protein	164.012	16.9438	0.0804664	0.793496	0.103822	0.734942	0.120437	0.547256	1094151	1094780	630	forward		YP_001035041.1
SSA_1079	hypothetical protein	Putative protease	SSA_RS05320	CPBP family intramembrane metalloprotease	171.172	13.6534	0.053258	0.859	0.125964	0.624637	0.18877	0.288669	1094794	1095777	984	forward		YP_001035042.1
SSA_1080	fruR	Transcriptional repressor of the fructose operon, DeoR family	SSA_RS05325	DeoR/GlpR transcriptional regulator	74.0475	22.0445	0.263791	0.456243	-0.311919	0.485239	-2.18333	6.52863e-11	1095947	1096690	744	forward		YP_001035043.1	Transcription / Carbohydrate transport and metabolism
SSA_1081	fruB	1-phosphofructokinase (EC 2.7.1.56)	SSA_RS05330	1-phosphofructokinase	70.15	19.4239	0.237453	0.559127	-0.772243	0.0141051	-1.69754	9.35243e-10	1096687	1097598	912	forward	2.7.1.56 3e-116	YP_001035044.1	Carbohydrate transport and metabolism
SSA_1082	fruA	PTS system, fructose-specific IIA component (EC 2.7.1.202) / PTS system, fructose-specific IIB component (EC 2.7.1.202) / PTS system, fructose-specific IIC component	SSA_RS05335	PTS transporter subunit EIIA	141.412	35.9193	-0.0529206	0.895168	-1.15257	7.66906e-07	-2.45966	1.43736e-32	1097595	1099580	1986	forward	2.7.1.69 0.0	YP_001035045.1	Carbohydrate transport and metabolism
SSA_1083	hypothetical protein	Hypothetical protein SP1558	SSA_RS05340	DUF1149 family protein	546.803	57.5521	-0.232364	0.298215	-0.518052	0.00873838	-0.69155	8.05167e-05	1099707	1100081	375	forward		YP_001035046.1
SSA_1084	hypothetical protein	DegV family protein	SSA_RS05345	DegV family protein	388.37	37.6254	-0.125059	0.576088	-0.277069	0.0885548	-0.401075	0.00373097	1100084	1100932	849	forward		YP_001035047.1	Function unknown
SSA_1085	dapB	4-hydroxy-tetrahydrodipicolinate reductase (EC 1.17.1.8)	SSA_RS05350	4-hydroxy-tetrahydrodipicolinate reductase	351.56	19.5401	-0.0710639	0.784661	-0.232455	0.242778	-0.436709	0.00714643	1100973	1101740	768	forward	1.3.1.26 1e-110	YP_001035048.1	Amino acid transport and metabolism
SSA_1086	papS	CCA tRNA nucleotidyltransferase (EC 2.7.7.72)	SSA_RS05355	CCA tRNA nucleotidyltransferase	78.555	10.824	-0.0236781	0.961696	0.10937	0.725772	-0.185833	0.379119	1101737	1102936	1200	forward	2.7.7.19 8e-143 2.7.7.25 1e-152	YP_001035049.1	Translation, ribosomal structure and biogenesis
SSA_1087	antibiotic ABC transporter ATPase	Bis-ABC ATPase Uup	SSA_RS05360	ABC-F family ATP-binding cassette domain-containing protein	61.12	18.0229	-0.48255	0.098888	-0.255462	0.460395	-0.375358	0.152646	1102933	1104801	1869	forward		YP_001035050.1	General function prediction only
SSA_1088	hypothetical protein	Acetyltransferase	SSA_RS05370	GNAT family N-acetyltransferase	36.9875	19.6922	-0.556841	0.244545	0.0455684	0.969409	-0.162787	0.794624	1105457	1105867	411	forward		YP_001035051.1	Amino acid transport and metabolism
SSA_1089	hypothetical protein	N/A	N/A	N/A	29.8325	17.4491	-0.355129	N/A	-0.135688	0.901227	-0.743175	0.337844	1105836	1105943	108	forward		YP_001035052.1
SSA_1090	glcK	Glucokinase (EC 2.7.1.2)	SSA_RS05375	ROK family glucokinase	182.18	75.6167	-0.193155	0.568772	0.471902	0.0877739	0.28978	0.305249	1105980	1106939	960	forward	2.7.1.2 1e-140	YP_001035053.1	Transcription / Carbohydrate transport and metabolism
SSA_1091	thyA	Thymidylate synthase (EC 2.1.1.45)	SSA_RS05380	thymidylate synthase	187.08	29.8458	-0.103697	0.712566	0.519858	0.00960481	0.45901	0.0128615	1107044	1107883	840	forward	2.1.1.45 4e-152	YP_001035054.1
SSA_1092	dfrA	Dihydrofolate reductase (EC 1.5.1.3)	SSA_RS05385	dihydrofolate reductase	488.67	76.1036	-0.262915	0.275439	-0.109685	0.742515	-0.315702	0.0961712	1108008	1108520	513	forward	1.5.1.3 9e-58	YP_001035055.1	Coenzyme metabolism
SSA_1093	clpX	ATP-dependent Clp protease ATP-binding subunit ClpX	SSA_RS05390	ATP-dependent Clp protease ATP-binding subunit ClpX	495.533	61.785	0.0906315	0.64289	0.177799	0.272642	0.248624	0.0460379	1108745	1109974	1230	forward		YP_001035056.1	Posttranslational modification, protein turnover, chaperones
SSA_1094	engB	GTP-binding protein EngB	SSA_RS05395	YihA family ribosome biogenesis GTP-binding protein	549.975	66.522	0.125783	0.559416	0.218763	0.286197	0.288825	0.047423	1109985	1110572	588	forward		YP_001035057.1	General function prediction only
SSA_1095	mur2	hypothetical protein	SSA_RS05400	N-acetylmuramoyl-L-alanine amidase	417.268	15.4796	-0.476625	0.0102363	-0.294525	0.132851	0.314839	0.0430498	1110719	1111417	699	forward	3.5.1.28 5e-51	YP_001035058.1	Cell motility and secretion / Intracellular trafficking and secretion
SSA_1096	mmuM	Homocysteine S-methyltransferase (EC 2.1.1.10)	SSA_RS05405	homocysteine S-methyltransferase	97.335	12.4825	-0.183094	0.591258	-0.373432	0.192806	-0.22938	0.382615	1111481	1112428	948	forward	2.1.1.10 9e-93	YP_001035059.1	Amino acid transport and metabolism
SSA_1098	formate/nitrate transporter	Formate-nitrate transporter	SSA_RS05410	formate/nitrite transporter	273.35	39.5169	0.771815	4.77306e-05	-0.668375	0.00452891	-2.79936	4.48518e-41	1112543	1113340	798	forward		YP_001035060.1	Inorganic ion transport and metabolism
SSA_1099	calcium binding hemolysin-like protein	Probable calcium binding hemolysin	SSA_RS05415	hypothetical protein	34.7925	14.5178	-0.412551	0.218036	-0.415103	0.269289	-1.11682	5.09482e-05	1113770	1118203	4434	forward		YP_001035061.1
SSA_1100	hemolysin exporter, ATPase component	Bacteriocin/lantibiotic efflux ABC transporter, permease/ATP-binding protein	SSA_RS05420	type I secretion system permease/ATPase	33.0425	9.18935	0.0974677	0.832276	-0.241573	0.474098	-1.32199	5.7985e-08	1118282	1120417	2136	forward		YP_001035062.1	Defense mechanisms
SSA_1101	multidrug resistance efflux pump/hemolysin secretion transmembrane protein	hypothetical protein	SSA_RS05425	HlyD family efflux transporter periplasmic adaptor subunit	63.8925	13.8484	-0.260723	0.413273	-0.647619	0.013081	-1.30541	3.27172e-08	1120320	1121528	1209	forward		YP_001035063.1	Defense mechanisms
SSA_1102	hypothetical protein	hypothetical protein	SSA_RS05430	hypothetical protein	8.345	4.76721	-0.348046	N/A	-0.26468	0.756268	-0.0428721	0.961549	1121795	1122136	342	forward		YP_001035064.1
SSA_1103	hypothetical protein	hypothetical protein	SSA_RS05435	hypothetical protein	19.77	2.59388	-0.685096	0.122851	-0.852074	0.0698739	-1.36992	0.0043599	1122242	1122868	627	forward		YP_001035065.1
SSA_1104	rplJ	LSU ribosomal protein L10p (P0)	SSA_RS05440	50S ribosomal protein L10	5859.9	980.553	-0.384083	0.0213089	-0.773733	8.30619e-07	-1.71396	2.30201e-29	1123152	1123652	501	forward		YP_001035066.1	Translation, ribosomal structure and biogenesis
SSA_1105	rplL	LSU ribosomal protein L7p/L12p (P1/P2)	SSA_RS05445	50S ribosomal protein L7/L12	3794.02	562.776	-0.281815	0.0849659	-0.724116	7.05251e-07	-1.5212	1.67393e-29	1123726	1124094	369	forward		YP_001035067.1	Translation, ribosomal structure and biogenesis
SSA_1106	iga	IgA-specific metalloendopeptidase (EC 3.4.24.13)	SSA_RS05450	YSIRK-type signal peptide-containing protein	237.377	11.3076	-0.122055	0.476423	-0.650313	1.24284e-07	-1.19069	4.44389e-21	1124383	1130007	5625	forward	3.4.24.13 0.0	YP_001035068.1	Function unknown
SSA_1107	Lipid/multidrug/protein-type ABC exporter, ATP binding/membrane-spanning protein	Heterodimeric efflux ABC transporter, permease/ATP-binding subunit 1	SSA_RS05455	ABC transporter ATP-binding protein	58.675	10.5941	-0.506533	0.0419184	-0.538398	0.0123638	-0.98119	2.16377e-06	1130377	1132113	1737	forward		YP_001035069.1	Defense mechanisms
SSA_1109	ABC transporter ATP-binding protein/permease	Heterodimeric efflux ABC transporter, permease/ATP-binding subunit 2	SSA_RS05460	ABC transporter ATP-binding protein	78.3175	9.49432	-0.218855	0.361153	-0.394797	0.0753092	-0.81747	3.57751e-06	1132127	1133905	1779	forward		YP_001035070.1	Defense mechanisms
SSA_1110	hypothetical protein	hypothetical protein	SSA_RS05465	GNAT family N-acetyltransferase	342.487	26.6478	-0.395256	0.068726	-0.140274	0.630529	0.473555	0.0207404	1133960	1134514	555	forward		YP_001035071.1
SSA_1111	brnQ	Na(+)-dependent branched-chain amino acid transporter	SSA_RS05470	branched-chain amino acid transport system II carrier protein	256.85	34.011	-0.627996	0.000823362	-0.745105	7.74482e-06	-0.524687	0.0102868	1134941	1136269	1329	forward		YP_001035072.1	Amino acid transport and metabolism
SSA_1112	cell wall surface anchor family protein	hypothetical protein	SSA_RS05475	YSIRK signal domain/LPXTG anchor domain surface protein	7.6	0.348807	-0.00592876	0.997628	0.406673	0.39544	0.550854	0.174109	1136490	1138067	1578	forward		YP_001035073.1
SSA_1113	two-component response transcriptional regulator	Two-component transcriptional response regulator, LuxR family	SSA_RS05480	response regulator transcription factor	53.3425	10.9217	-0.740143	0.0197252	-0.309847	0.474314	-0.517036	0.0845991	1138151	1138849	699	forward		YP_001035074.1	Signal transduction mechanisms / Transcription
SSA_1114	histidine kinase	Two-component system sensor histidine kinase	SSA_RS05485	HAMP domain-containing histidine kinase	44.0375	17.0287	-0.584978	0.0926489	-0.235029	0.636244	-0.397086	0.229649	1138846	1139880	1035	forward	2.7.3.- 3e-128	YP_001035075.1	Signal transduction mechanisms
SSA_1115	cytochrome C-type biogenesis protein	Cytochrome c-type biogenesis protein CcdA homolog, associated with MetSO reductase	SSA_RS05490	thiol-disulfide oxidoreductase-associated membrane protein CcdA2	5.1325	2.17359	-0.33064	N/A	-0.0373517	0.980317	-0.365984	0.641006	1140023	1140733	711	forward		YP_001035076.1	Posttranslational modification, protein turnover, chaperones
SSA_1116	hypothetical protein	hypothetical protein	SSA_RS05495	hypothetical protein	22.4925	4.92116	-0.470343	0.364732	0.0290002	0.980915	0.678249	0.17898	1140761	1141081	321	forward		YP_001035077.1
SSA_1117	hypothetical protein	Thiol:disulfide oxidoreductase associated with MetSO reductase	SSA_RS05500	redoxin domain-containing protein	9.1275	3.38276	-0.131276	0.840276	-0.082633	0.942434	0.220075	0.754203	1141152	1141715	564	forward		YP_001035078.1	Posttranslational modification, protein turnover, chaperones
SSA_1118	peptide methionine sulfoxide reductase	Peptide-methionine (S)-S-oxide reductase MsrA (EC 1.8.4.11) / Peptide-methionine (R)-S-oxide reductase MsrB (EC 1.8.4.12)	SSA_RS05505	peptide-methionine (R)-S-oxide reductase MsrB	10.955	5.3981	-0.247039	0.661469	0.0751832	0.940032	0.248	0.62524	1141731	1142840	1110	forward	1.8.4.6 1e-162 (now 1.8.4.11)	YP_001035079.1
SSA_1119	two-component response transcriptional regulator	Two-component response regulator yesN, associated with MetSO reductase	SSA_RS05510	response regulator	45.86	7.28462	-0.463656	0.177622	-0.0277457	0.971937	0.15817	0.598153	1142900	1143634	735	forward		YP_001035080.1	Signal transduction mechanisms
SSA_1120	two-component sensor kinase	Two-component sensor kinase yesM (EC 2.7.3.-), associated with MetSO reductase	SSA_RS05515	sensor histidine kinase	45.465	6.83132	-0.339913	0.218036	-0.19846	0.470417	-0.148431	0.53726	1143631	1145334	1704	forward	2.7.3.- 0.0	YP_001035081.1	Signal transduction mechanisms
SSA_1121	cytochrome C-type biogenesis protein	Cytochrome c-type biogenesis protein CcdA homolog, associated with MetSO reductase	SSA_RS05520	thiol-disulfide oxidoreductase-associated membrane protein CcdA2	161.965	21.9544	-0.373445	0.122851	-0.130125	0.646963	-0.0916853	0.730601	1145558	1146265	708	forward		YP_001035082.1	Posttranslational modification, protein turnover, chaperones
SSA_1122	thioredoxin family protein	Thiol:disulfide oxidoreductase related to ResA	SSA_RS05525	thiol-disulfide oxidoreductase-associated lipoprotein SdbB	165.955	28.1822	0.0820217	0.808415	0.174308	0.539946	0.309613	0.144518	1146280	1146855	576	forward		YP_001035083.1	Posttranslational modification, protein turnover, chaperones / Energy production and conversion
SSA_1124	oxidoreductase	FMN reductase-like protein EF_1227	SSA_RS05530	oxidoreductase	601.27	119.814	0.46657	0.0161149	-0.628337	0.0201972	-1.52712	1.52547e-21	1146906	1148150	1245	reverse	1.5.1.3_(0,6,or8)?	YP_001035084.1	Function unknown
SSA_1125	NADPH-dependent FMN reductase	FMN reductase-like protein EF_1226	SSA_RS05535	NAD(P)H-dependent oxidoreductase	508.428	118.541	0.700606	0.000344257	-0.363011	0.308672	-1.32635	1.03843e-12	1148168	1148773	606	reverse	1.5.1.3_(0,6,or8)?	YP_001035085.1	General function prediction only
SSA_1126	apbE	FAD:protein FMN transferase (EC 2.7.1.180) @ FAD:protein FMN transferase (EC 2.7.1.180), EF_1226/7-associated	SSA_RS05540	FAD:protein FMN transferase	708.11	78.0846	0.682107	0.000274385	-0.474686	0.0371019	-2.12476	4.30071e-29	1148946	1149881	936	reverse		YP_001035086.1
SSA_1127	nox	NADH peroxidase (EC 1.11.1.1)	SSA_RS05545	FAD-dependent oxidoreductase	3145.92	373.186	0.500877	0.00627372	-0.927017	4.81702e-06	-2.89316	2.71881e-63	1150140	1151516	1377	forward	1.6.-.- 0.0 1.6.99.3 0.0	YP_001035087.1	General function prediction only
SSA_1128	voltage gated chloride channel EriC	Voltage-gated H(+)/2Cl(-) exchange transporter ClcA	SSA_RS05550	ribonuclease HII	23.905	7.9612	-0.31949	0.428541	-0.00859541	0.990574	0.15855	0.647276	1151659	1153215	1557	forward		YP_001035088.1	Inorganic ion transport and metabolism
SSA_1129	periplasmic iron transport lipoprotein	Ferrous iron transport periplasmic protein EfeO, contains peptidase-M75 domain and (frequently) cupredoxin-like domain	SSA_RS05555	EfeM/EfeO family lipoprotein	342.072	42.0814	0.0255076	0.93406	0.0102977	0.980915	-0.00961825	0.961589	1153334	1154206	873	forward		YP_001035089.1	Inorganic ion transport and metabolism
SSA_1130	Iron-dependent peroxidase	Ferrous iron transport peroxidase EfeB	SSA_RS05560	deferrochelatase/peroxidase EfeB	117.135	19.6939	-0.000823902	0.999345	0.305039	0.12247	0.515573	0.00142321	1154211	1155419	1209	forward		YP_001035090.1	Inorganic ion transport and metabolism
SSA_1131	high-affinity Fe 2+/Pb2+ permease	Ferrous iron transport permease EfeU	SSA_RS05565	FTR1 family iron permease	150.37	17.3262	0.25912	0.164363	0.429875	0.00991665	0.734005	1.11213e-07	1155592	1157097	1506	forward		YP_001035091.1	Inorganic ion transport and metabolism
SSA_1132	tatC	Twin-arginine translocation protein TatCd	SSA_RS05570	twin-arginine translocase subunit TatC	229.665	26.3903	0.183186	0.408227	0.406821	0.0286534	0.687251	1.33987e-05	1157054	1157806	753	forward		YP_001035092.1
SSA_1133	tatA	Twin-arginine translocation protein TatAd	SSA_RS05575	protein translocase TatA	364.523	23.9275	0.136466	0.676928	0.408963	0.0734574	0.752741	4.21369e-05	1157806	1157994	189	forward		YP_001035093.1	Intracellular trafficking and secretion
SSA_1134	xpt	Xanthine phosphoribosyltransferase (EC 2.4.2.22)	SSA_RS05580	xanthine phosphoribosyltransferase	37.765	8.14711	-0.0530135	0.929965	0.326024	0.435502	0.662766	0.0353855	1158037	1158645	609	forward	2.4.2.- 4e-80	YP_001035094.1	Nucleotide transport and metabolism
SSA_1135	norM	Na+-driven multidrug efflux pump	SSA_RS05585	MATE family efflux transporter	45.6775	3.18597	0.300827	0.270743	0.546832	0.0158716	1.01666	7.32113e-06	1158761	1160104	1344	forward		YP_001035095.1	Defense mechanisms
SSA_1136	ATPases with chaperone activity, ATP-binding subunit	Chaperone protein ClpB (ATP-dependent unfoldase)	SSA_RS05590	ATP-dependent Clp protease ATP-binding subunit	16.7375	5.85917	0.87158	0.000622147	0.898943	0.00409508	-1.03277	0.00335758	1160333	1162576	2244	forward		YP_001035096.1	Posttranslational modification, protein turnover, chaperones
SSA_1137	pdhD	Dihydrolipoamide dehydrogenase of acetoin dehydrogenase (EC 1.8.1.4)	SSA_RS05595	dihydrolipoyl dehydrogenase	3.6325	3.33916	0.317724	0.57733	0.353498	0.624391	-0.170017	0.829649	1162784	1164124	1341	forward	1.8.1.4 0.0	YP_001035097.1	Energy production and conversion
SSA_1138	pdhA	Acetoin dehydrogenase E1 component alpha-subunit (EC 2.3.1.190)	SSA_RS05600	thiamine pyrophosphate-dependent dehydrogenase E1 component subunit alpha	6.1525	4.55344	-0.466772	0.370549	-0.293927	0.71937	-0.680483	0.318516	1164140	1165213	1074	forward	1.2.4.1 3e-177	YP_001035098.1	Energy production and conversion
SSA_1139	pdhB	Acetoin dehydrogenase E1 component beta-subunit (EC 2.3.1.190)	SSA_RS05605	alpha-ketoacid dehydrogenase subunit beta	7.145	3.91379	0.0331823	0.968653	-0.364523	0.598747	-0.461134	0.465974	1165232	1166263	1032	forward	1.1.1.- 3e-119 1.2.4.1 6e-165	YP_001035099.1	Energy production and conversion
SSA_1140	pdhC	Dihydrolipoamide acetyltransferase component (E2) of acetoin dehydrogenase complex (EC 2.3.1.12)	SSA_RS05610	2-oxo acid dehydrogenase subunit E2	16.7675	4.2895	-0.1201	0.814353	-0.576129	0.156989	-0.849147	0.0203794	1166277	1167536	1260	forward	2.3.1.12 1e-155	YP_001035100.1	Energy production and conversion
SSA_1143	norM2	Na+-driven multidrug efflux pump	SSA_RS05620	MATE family efflux transporter	3.315	1.0915	-0.0094668	0.995429	0.193699	0.816221	0.480217	0.438741	1170507	1171856	1350	reverse		YP_001035101.1	Defense mechanisms
SSA_1144	beta-N-acetylhexosaminidase	beta-glycosyl hydrolase	SSA_RS05625	family 20 glycosylhydrolase	5.8425	1.85915	-0.19243	0.740864	-0.090546	0.912126	0.139979	0.77946	1172008	1173969	1962	reverse	3.2.1.52 5e-20	YP_001035102.1	Carbohydrate transport and metabolism
SSA_1145	hypothetical protein	hypothetical protein	SSA_RS05630	DUF3284 domain-containing protein	3.255	2.51064	0.143349	N/A	0.0628218	0.964217	-0.168009	0.864047	1174053	1174490	438	reverse		YP_001035103.1
SSA_1146	ptcA	PTS system, cellobiose-specific IIA component (EC 2.7.1.205)	SSA_RS05635	PTS lactose/cellobiose transporter subunit IIA	3.84	1.85068	0.214967	N/A	0.562647	0.418748	0.491578	0.57473	1174862	1175194	333	forward	2.7.1.69 7e-13	YP_001035104.1
SSA_1147	Beta-glucosides PTS, EIIB	PTS system, beta-glucoside-specific IIB component @ PTS system, cellobiose-specific IIB component (EC 2.7.1.205)	SSA_RS05640	PTS sugar transporter subunit IIB	3.04	2.66555	0.217162	N/A	0.586742	0.392496	0.145423	0.879677	1175191	1175481	291	forward	2.7.1.69 3e-23	YP_001035105.1	Carbohydrate transport and metabolism
SSA_1148	Beta-glucosides PTS, EIIC	PTS system, cellobiose-specific IIC component	SSA_RS05645	PTS sugar transporter subunit IIC	6.35	1.09163	0.458227	0.336856	0.327812	0.586307	-0.0586937	0.921278	1175495	1176802	1308	forward	2.7.1.69 2e-108	YP_001035106.1	Carbohydrate transport and metabolism
SSA_1149	glycosyl hydrolase family protein	6-phospho-beta-glucosidase (EC 3.2.1.86)	SSA_RS05650	family 1 glycosylhydrolase	7.6075	0.94831	0.240338	0.64253	0.0532201	0.963165	-0.148346	0.781276	1176808	1178205	1398	forward	3.2.1.21 1e-176	YP_001035107.1	Carbohydrate transport and metabolism
SSA_1150	xylH	2-hydroxymuconate tautomerase-like protein	SSA_RS05655	4-oxalocrotonate tautomerase	102.13	48.5145	-0.566294	0.216426	-0.503304	0.369197	-0.758112	0.105583	1178253	1178435	183	reverse	5.3.2.- 6e-26	YP_001035108.1	General function prediction only
SSA_1151	tdk	Thymidine kinase (EC 2.7.1.21)	SSA_RS05660	thymidine kinase	167.493	18.2034	-0.0541538	0.87941	-0.191229	0.47521	-0.13254	0.524119	1178559	1179131	573	forward	2.7.1.21 2e-97	YP_001035109.1	Nucleotide transport and metabolism
SSA_1152	prfA	Peptide chain release factor 1	SSA_RS05665	peptide chain release factor 1	193.94	18.3738	0.23125	0.270743	0.07721	0.794137	0.212682	0.192917	1179168	1180247	1080	forward		YP_001035110.1	Translation, ribosomal structure and biogenesis
SSA_1153	hemK	Peptide chain release factor N(5)-glutamine methyltransferase (EC 2.1.1.297)	SSA_RS05670	peptide chain release factor N(5)-glutamine methyltransferase	195.5	20.7041	0.148496	0.554951	0.0463517	0.898439	0.263921	0.124555	1180247	1181077	831	forward	2.1.1.- 2e-84	YP_001035111.1	Translation, ribosomal structure and biogenesis
SSA_1154	hypothetical protein	Threonylcarbamoyl-AMP synthase (EC 2.7.7.87)	SSA_RS05675	threonylcarbamoyl-AMP synthase	177.875	23.1687	0.0384344	0.920585	0.234164	0.373049	0.468348	0.0102875	1181070	1181660	591	forward		YP_001035112.1	Translation, ribosomal structure and biogenesis
SSA_1155	glyA	Serine hydroxymethyltransferase (EC 2.1.2.1)	SSA_RS05680	serine hydroxymethyltransferase	153.248	29.5356	0.248644	0.312885	0.494238	0.0238829	0.861099	1.60698e-08	1181707	1182969	1263	forward	2.1.2.1 0.0	YP_001035113.1	Amino acid transport and metabolism
SSA_1156	hypothetical protein	Pseudouridylate synthases, 23S RNA-specific	SSA_RS05685	nucleoid-associated protein	182.21	38.3448	0.264632	0.298339	0.414815	0.0799656	0.675465	9.6365e-05	1182971	1183945	975	forward		YP_001035114.1
SSA_1157	PvaA-like protein	Pneumococcal vaccine antigen A homolog	SSA_RS05690	lysozyme family protein	219.773	23.305	0.199509	0.401738	0.397815	0.0447671	0.613164	2.75787e-05	1183945	1184547	603	forward		YP_001035115.1	Cell envelope biogenesis, outer membrane
SSA_1158	hypothetical protein	hypothetical protein	SSA_RS05695	alpha/beta hydrolase	302.712	29.4218	-0.565571	0.00584668	-0.379626	0.0686014	0.584822	0.00233134	1184662	1185516	855	forward		YP_001035116.1	General function prediction only
SSA_1161	hypothetical protein	Extracellular protein	SSA_RS05700	DUF1002 domain-containing protein	385.518	58.7566	0.346454	0.0725967	0.926023	4.33505e-08	1.59997	1.03883e-24	1185792	1186772	981	forward		YP_001035117.1	Function unknown
SSA_1162	fimbrial assembly protein fimC	hypothetical protein	SSA_RS05705	fimbrial assembly protein fimC	47.395	8.4992	-0.333264	0.372047	-0.157849	0.713365	0.343486	0.215219	1186848	1187609	762	reverse		YP_001035118.1
SSA_1163	guaA	GMP synthase [glutamine-hydrolyzing], amidotransferase subunit (EC 6.3.5.2) / GMP synthase [glutamine-hydrolyzing], ATP pyrophosphatase subunit (EC 6.3.5.2)	SSA_RS05710	glutamine-hydrolyzing GMP synthase	477.932	70.7639	0.0769745	0.769454	-0.0848155	0.779738	0.232675	0.227776	1187695	1189257	1563	reverse	6.3.5.2 0.0	YP_001035119.1	Nucleotide transport and metabolism
SSA_1164	hypothetical protein	hypothetical protein	N/A	N/A	116.177	11.7143	-0.223348	0.660819	0.0240614	0.980915	0.136791	0.75486	1189366	1189497	132	reverse		YP_001035120.1
SSA_1165	GntR family transcriptional regulator	Transcriptional regulator, GntR family	SSA_RS05715	GntR family transcriptional regulator	261.86	33.9167	-0.38221	0.146094	-0.297093	0.291058	0.0727044	0.788995	1189496	1190194	699	forward		YP_001035121.1	Transcription
SSA_1166	ylxM	Signal recognition particle associated protein	SSA_RS05720	putative DNA-binding protein	520.045	71.1661	-0.138141	0.64753	-0.3451	0.182707	-0.602632	0.0135396	1190338	1190679	342	forward		YP_001035122.1	Function unknown
SSA_1167	ffh	Signal recognition particle protein Ffh	SSA_RS05730	signal recognition particle protein	231.77	33.7892	0.174959	0.426983	0.0747627	0.783901	-0.00560926	0.976569	1190926	1192500	1575	forward		YP_001035123.1	Intracellular trafficking and secretion
SSA_1168	hypothetical protein	hypothetical protein	SSA_RS05735	metallophosphoesterase	193.978	11.8075	0.0794471	0.773565	-0.155127	0.532824	-0.305948	0.0948985	1192560	1194251	1692	forward		YP_001035124.1
SSA_1169	hypothetical protein	Cell surface hydrolase	SSA_RS05740	alpha/beta hydrolase	118.267	13.0747	0.129456	0.675194	-0.173947	0.659732	-0.150992	0.530413	1194360	1195175	816	forward		YP_001035125.1	General function prediction only
SSA_1170	hypothetical protein	hypothetical protein	SSA_RS05745	hypothetical protein	101.385	19.6807	-0.162492	0.656556	-0.241095	0.49647	-0.527119	0.0982162	1195292	1196320	1029	reverse		YP_001035126.1
SSA_1171	xerS	Integrase/recombinase xerD	SSA_RS05750	tyrosine recombinase XerS	47.4775	9.18187	0.170343	0.648119	0.0304578	0.967754	-0.274545	0.340369	1196497	1197567	1071	forward		YP_001035127.1	DNA replication, recombination, and repair
SSA_1172	hypothetical protein	hypothetical protein	SSA_RS05755	hypothetical protein	41.755	7.13041	-0.0314367	0.961696	0.29109	0.500921	1.11234	2.30553e-05	1197647	1198285	639	reverse		YP_001035128.1
SSA_1173	lplA	Lipoate-protein ligase A	SSA_RS05760	lipoate--protein ligase	654.35	99.4259	0.200439	0.368044	-0.170309	0.434591	-0.545404	1.41473e-05	1198451	1199440	990	reverse	6.-.-.- 1e-129 6.3.2.- 5e-177	YP_001035129.1	Coenzyme metabolism
SSA_1174	acoL	Lipoate carrier protein / Dihydrolipoamide dehydrogenase of pyruvate dehydrogenase complex (EC 1.8.1.4)	SSA_RS05765	dihydrolipoyl dehydrogenase	647.695	139.066	0.169719	0.478694	-0.211442	0.346818	-0.681416	1.26748e-07	1199507	1201213	1707	reverse	1.8.1.4 0.0	YP_001035130.1	Energy production and conversion
SSA_1175	acoC	Dihydrolipoamide acetyltransferase component of pyruvate dehydrogenase complex (EC 2.3.1.12)	SSA_RS05770	dihydrolipoamide acetyltransferase	475.395	101.006	0.289862	0.298215	-0.095127	0.719125	-0.540007	0.00130768	1201292	1202335	1044	reverse	2.3.1.12 0.0	YP_001035131.1	Energy production and conversion
SSA_1176	acoB	Pyruvate dehydrogenase E1 component beta subunit (EC 1.2.4.1)	SSA_RS05775	alpha-ketoacid dehydrogenase subunit beta	622.098	109.534	0.115787	0.666804	-0.357297	0.0209301	-0.906741	2.72805e-13	1202796	1203788	993	reverse	1.2.4.1 5e-145	YP_001035132.1	Energy production and conversion
SSA_1178	acoA	Pyruvate dehydrogenase E1 component alpha subunit (EC 1.2.4.1)	SSA_RS05780	thiamine pyrophosphate-dependent dehydrogenase E1 component subunit alpha	399.907	117.642	-0.246962	0.361239	-0.3781	0.259093	-0.957704	3.59044e-07	1203807	1204775	969	reverse	1.2.4.1 2e-149	YP_001035133.1	Energy production and conversion
SSA_1179	carbamoylphosphate synthase large subunit / biotincarboxylase	Carbamoylphosphate synthase large subunit (split gene in MJ)	SSA_RS05785	ATP-grasp domain-containing protein	135.635	36.9041	0.252288	0.373445	0.508991	0.0402193	0.769727	0.000220682	1204998	1206164	1167	reverse		YP_001035134.1	Lipid metabolism
SSA_1180	hypothetical protein	hypothetical protein	SSA_RS05790	esterase family protein	88.99	12.003	0.284265	0.292681	0.593527	0.0155547	0.959829	2.17037e-07	1206177	1206917	741	reverse		YP_001035135.1	Function unknown
SSA_1181	alpha/beta hydrolase	putative alpha-dextrin endo-1, 6-alpha-glucosidase	SSA_RS05795	alpha/beta hydrolase	92.2025	14.3583	-0.249204	0.385079	0.0914327	0.809374	0.338518	0.092862	1206950	1207774	825	reverse		YP_001035136.1	General function prediction only
SSA_1182	gid	Methylenetetrahydrofolate--tRNA-(uracil-5-)-methyltransferase TrmFO (EC 2.1.1.74)	SSA_RS05800	methylenetetrahydrofolate--tRNA-(uracil(54)- C(5))-methyltransferase (FADH(2)-oxidizing) TrmFO	200.13	30.5309	-0.140417	0.550994	0.0631995	0.836117	0.232142	0.150588	1207890	1209224	1335	reverse		YP_001035137.1	Translation, ribosomal structure and biogenesis
SSA_1183	hypothetical protein	Phosphoribosylanthranilate isomerase like (EC 5.3.1.24)	SSA_RS05805	hypothetical protein	196.528	52.1166	0.226564	0.445659	0.888577	0.00067184	0.636935	0.000787289	1209326	1209811	486	reverse	5.3.1.24 5e-20	YP_001035138.1
SSA_1184	topA	DNA topoisomerase I (EC 5.99.1.2)	SSA_RS05810	type I DNA topoisomerase	295.15	65.8217	0.646262	0.00267244	0.881338	1.30031e-07	0.39049	0.017181	1209870	1211963	2094	reverse	5.99.1.2 0.0	YP_001035139.1	DNA replication, recombination, and repair
SSA_1185	smf	Rossmann fold nucleotide-binding protein Smf possibly involved in DNA uptake	SSA_RS05815	DNA-protecting protein DprA	99.1975	14.5054	1.59393	7.29464e-20	1.65174	3.246e-24	0.606921	0.00102071	1212048	1212890	843	reverse		YP_001035140.1	DNA replication, recombination, and repair / Intracellular trafficking and secretion
SSA_1186	acetyltransferase	Maltose O-acetyltransferase (EC 2.3.1.79)	SSA_RS05820	sugar O-acetyltransferase	42.04	21.1924	-0.533964	0.217431	0.0191558	0.98194	0.15265	0.75486	1213014	1213577	564	reverse	2.3.1.79 3e-60	YP_001035141.1	General function prediction only
SSA_1187	licT	Beta-glucoside bgl operon antiterminator, BglG family	SSA_RS05825	PRD domain-containing protein	40.0225	19.8147	-0.413073	0.313679	0.153909	0.777697	0.152124	0.688614	1213553	1214395	843	reverse		YP_001035142.1	Transcription
SSA_1188	rnhB	Ribonuclease HII (EC 3.1.26.4)	SSA_RS05830	ribonuclease HII	55.8425	19.0917	-0.0935296	0.839902	-0.068169	0.910176	0.0669788	0.846845	1214413	1215177	765	reverse	3.1.26.4 5e-87	YP_001035143.1	DNA replication, recombination, and repair
SSA_1189	rbgA	LSU ribosomal maturation GTPase RbgA (B. subtilis YlqF)	SSA_RS05835	ribosome biogenesis GTPase YlqF	64.1125	8.09413	0.0227068	0.96766	-0.051956	0.920159	-0.0744065	0.803957	1215164	1216015	852	reverse		YP_001035144.1	General function prediction only
SSA_1190	hypothetical protein	Anaerobic ribonucleoside-triphosphate reductase (EC 1.17.4.2)	SSA_RS05840	hypothetical protein	1901.09	371.091	-0.558833	0.01995	-0.485074	0.107944	-0.289878	0.242258	1216157	1216495	339	reverse		YP_001035145.1	Nucleotide transport and metabolism
SSA_1191	hypothetical protein	hypothetical protein	N/A	N/A	254.795	57.5024	-0.987353	0.00531437	-0.986359	0.00554746	-0.890116	0.012403	1216580	1216681	102	reverse		YP_001035146.1
SSA_1192	hypothetical protein	hypothetical protein	SSA_RS05845	hypothetical protein	157.757	27.3446	-0.212004	0.502061	0.191833	0.545555	0.120792	0.622982	1216793	1217392	600	reverse		YP_001035147.1
SSA_1193	dapA	4-hydroxy-tetrahydrodipicolinate synthase (EC 4.3.3.7)	SSA_RS05850	4-hydroxy-tetrahydrodipicolinate synthase	141.118	29.4818	0.139947	0.608408	0.335647	0.215943	0.412372	0.0303781	1217453	1218388	936	reverse	4.2.1.52 8e-163	YP_001035148.1	Amino acid transport and metabolism / Cell envelope biogenesis, outer membrane
SSA_1194	asd	Aspartate-semialdehyde dehydrogenase (EC 1.2.1.11)	SSA_RS05855	aspartate-semialdehyde dehydrogenase	348.567	53.9747	0.0966733	0.698318	0.17047	0.496544	0.182275	0.317602	1218471	1219547	1077	reverse	1.2.1.11 4e-161	YP_001035149.1	Amino acid transport and metabolism
SSA_1196	acetyltransferase	hypothetical protein	SSA_RS05860	GNAT family N-acetyltransferase	47.2375	14.582	0.294079	0.459699	0.415618	0.245142	1.00628	0.000183706	1219886	1220410	525	reverse		YP_001035150.1	Translation, ribosomal structure and biogenesis
SSA_1197	alkD	DNA alkylation repair enzyme	SSA_RS05865	DNA alkylation repair protein	37.1525	9.47049	0.19075	0.666804	0.709109	0.0174008	1.09334	9.54704e-06	1220407	1221060	654	reverse		YP_001035151.1	DNA replication, recombination, and repair
SSA_1198	twitching mobility protein PilT	hypothetical protein	SSA_RS05870	DUF5052 family protein	21.295	6.19372	0.131588	0.814134	0.620775	0.122807	1.0104	0.00385671	1221064	1221675	612	reverse		YP_001035152.1
SSA_1199	phosphinothricin acetyltransferase	hypothetical protein	SSA_RS05875	N-acetyltransferase	36.1775	6.2509	-0.140148	0.780317	0.358276	0.364845	0.713163	0.0134983	1221672	1222319	648	reverse	2.3.1.- 2e-56	YP_001035153.1	Cell envelope biogenesis, outer membrane
SSA_1200	fhs	Formate--tetrahydrofolate ligase (EC 6.3.4.3)	SSA_RS05880	formate--tetrahydrofolate ligase	54.455	2.04596	0.0572557	0.865362	0.212376	0.502638	0.248644	0.205749	1222282	1223952	1671	reverse	6.3.4.3 0.0	YP_001035154.1	Nucleotide transport and metabolism
SSA_1201	phosphopantothenate--cysteine ligase	Phosphopantothenoylcysteine synthetase (EC 6.3.2.5)	SSA_RS05885	phosphopantothenate--cysteine ligase	290.423	50.6083	-0.0946586	0.7475	-0.85751	2.42833e-06	-0.640937	0.000580271	1224166	1224849	684	forward	6.3.2.5 2e-73	YP_001035155.1	Coenzyme metabolism
SSA_1202	dfp	Phosphopantothenoylcysteine decarboxylase (EC 4.1.1.36)	SSA_RS05890	phosphopantothenoylcysteine decarboxylase	256.893	45.4326	-0.0145864	0.973814	-0.685563	0.00211576	-0.310043	0.113148	1224861	1225412	552	forward	4.1.1.36 4e-56	YP_001035156.1	Coenzyme metabolism
SSA_1203	hypothetical protein	Substrate-specific component PanT of predicted pantothenate ECF transporter	SSA_RS05895	ECF transporter S component	224.688	43.6569	0.0282427	0.949081	-0.591753	0.0162855	-0.315851	0.188548	1225396	1225959	564	forward		YP_001035157.1	Function unknown
SSA_1204	pgm	Phosphoglucomutase (EC 5.4.2.2)	SSA_RS05900	phospho-sugar mutase	566.735	124.108	0.710651	5.17142e-05	-0.133325	0.739278	-1.24022	6.30197e-13	1226198	1227916	1719	forward	5.4.2.2 0.0 5.4.2.8 0.0	YP_001035158.1	Carbohydrate transport and metabolism
SSA_1205	bta	Bacterocin transport accessory protein	SSA_RS05905	thiol reductase thioredoxin	507.007	55.1023	0.309993	0.261602	0.476556	0.0173243	0.886324	1.20562e-07	1228041	1228388	348	forward		YP_001035159.1
SSA_1206	mutY	A/G-specific adenine glycosylase (EC 3.2.2.-)	SSA_RS05910	A/G-specific adenine glycosylase	200.928	25.8833	-0.404208	0.102509	-0.415619	0.111808	-0.240064	0.316002	1228432	1229592	1161	reverse	3.2.2.- 6e-161	YP_001035160.1	DNA replication, recombination, and repair
SSA_1207	eutD (pta)	Phosphate acetyltransferase (EC 2.3.1.8)	SSA_RS05915	phosphate acetyltransferase	517.38	58.1167	-0.0711603	0.810364	-0.849715	1.18186e-07	-1.99573	3.92771e-42	1229658	1230635	978	reverse	2.3.1.8 2e-140	YP_001035161.1	Energy production and conversion
SSA_1208	23S rRNA pseudouridine synthase	Similar to ribosomal large subunit pseudouridine synthase D, Bacillus subtilis YjbO type	SSA_RS05920	RluA family pseudouridine synthase	311.488	35.0834	0.298011	0.151235	-0.760999	7.40647e-05	-1.75409	2.04439e-25	1230659	1231546	888	reverse		YP_001035162.1	Translation, ribosomal structure and biogenesis
SSA_1209	ppnK	NAD kinase (EC 2.7.1.23)	SSA_RS05925	NAD kinase	210.4	24.535	0.771002	8.55789e-06	-0.167569	0.600304	-1.39341	4.4553e-13	1231543	1232391	849	reverse	2.7.1.23 8e-124	YP_001035163.1	Carbohydrate transport and metabolism
SSA_1210	GTP pyrophosphokinase	GTP pyrophosphokinase (EC 2.7.6.5)	SSA_RS05930	GTP pyrophosphokinase family protein	188.083	22.5211	1.29694	2.54245e-19	0.598046	0.00062265	-1.08538	7.88328e-09	1232345	1233016	672	reverse	2.7.6.5 2e-96	YP_001035164.1	Function unknown
SSA_1211	hypothetical protein	Adenylate cyclase (EC 4.6.1.1)	SSA_RS05935	CYTH domain-containing protein	86.1625	17.7289	0.207494	0.551033	0.0225296	0.974565	0.0418875	0.880587	1233106	1233675	570	forward		YP_001035165.1	Function unknown
SSA_1212	prs	Ribose-phosphate pyrophosphokinase (EC 2.7.6.1)	SSA_RS05940	ribose-phosphate diphosphokinase	327.732	59.5936	0.24982	0.262205	0.202385	0.401834	0.404639	0.0187502	1233812	1234768	957	forward	2.7.6.1 6e-153	YP_001035166.1	Nucleotide transport and metabolism / Amino acid transport and metabolism
SSA_1213	pyridoxal-phosphate dependent aminotransferase	Cysteine desulfurase (EC 2.8.1.7)	SSA_RS05945	aminotransferase class V-fold PLP-dependent enzyme	241.605	43.1924	0.298727	0.146212	0.299125	0.22218	0.567573	0.000453567	1234701	1235891	1191	forward	2.8.1.7 5e-134	YP_001035167.1	Amino acid transport and metabolism
SSA_1214	hypothetical protein	FIG01114333: hypothetical protein	SSA_RS05950	DUF1831 domain-containing protein	404.575	71.0741	0.187772	0.478694	0.066462	0.859391	0.289816	0.233263	1235893	1236240	348	forward		YP_001035168.1
SSA_1215	hypothetical protein	hypothetical protein	SSA_RS05955	DUF4649 family protein	184.23	64.3635	0.470353	0.177538	0.318907	0.404622	0.35078	0.296705	1236357	1236578	222	forward		YP_001035169.1
SSA_1216	redox-sensing transcriptional repressor Rex	Redox-sensing transcriptional repressor Rex	SSA_RS05960	redox-sensing transcriptional repressor Rex	324.86	67.4718	0.72503	6.12256e-05	0.470349	0.0198208	0.106407	0.66179	1236703	1237350	648	forward		YP_001035170.1	General function prediction only
SSA_1217	hypothetical protein	Glutamine amidotransferase, class I	SSA_RS05965	gamma-glutamyl-gamma-aminobutyrate hydrolase family protein	612.783	141.676	1.21085	6.18889e-14	1.05792	7.06706e-10	0.3656	0.0431888	1237375	1238067	693	forward		YP_001035171.1	General function prediction only
SSA_1218	radC	UPF0758 family protein	SSA_RS05970	JAB domain-containing protein	326.498	72.4996	1.7497	3.4098e-26	1.72367	5.32738e-22	0.606106	0.000203763	1238137	1238820	684	reverse		YP_001035172.1	DNA replication, recombination, and repair
SSA_1219	srtA	Sortase A, LPXTG specific	SSA_RS05975	class A sortase	430.985	29.9737	0.00370674	0.995429	-0.169108	0.435502	-0.15977	0.33781	1238943	1239698	756	reverse		YP_001035173.1	Cell envelope biogenesis, outer membrane
SSA_1220	gyrA	DNA gyrase subunit A (EC 5.99.1.3)	SSA_RS05980	DNA gyrase subunit A	518.44	49.4753	-0.117418	0.550994	-0.339846	0.0173243	-0.321688	0.014475	1239713	1242193	2481	reverse	5.99.1.3 0.0	YP_001035174.1	DNA replication, recombination, and repair
SSA_1221	ldh	L-lactate dehydrogenase (EC 1.1.1.27)	SSA_RS05985	L-lactate dehydrogenase	2122.86	579.443	0.276774	0.284036	0.345735	0.209527	0.394359	0.0715241	1242367	1243353	987	forward	1.1.1.27 4e-164	YP_001035175.1	Energy production and conversion
SSA_1222	NTP pyrophosphohydrolases including oxidative damage repair enzymes	hypothetical protein	SSA_RS05990	NUDIX hydrolase	74.81	20.2532	-0.668753	0.0619602	0.0693805	0.919931	0.349113	0.263414	1243399	1243815	417	reverse	3.6.1.- 2e-09	YP_001035176.1	Nucleotide transport and metabolism
SSA_1223	rpsA	SSU ribosomal protein S1p	SSA_RS06000	30S ribosomal protein S1	2718.57	475.589	-0.0663371	0.812834	-0.616326	0.00017447	-0.635005	0.00046065	1244032	1245234	1203	reverse		YP_001035177.1	Translation, ribosomal structure and biogenesis
SSA_1224	hypothetical protein	hypothetical protein	SSA_RS06015	DUF2969 domain-containing protein	808.355	309.502	-0.772211	0.0102754	-0.720064	0.0484193	-0.409598	0.52266	1245613	1245843	231	reverse		YP_001035178.1
SSA_1225	ilvE	Branched-chain amino acid aminotransferase (EC 2.6.1.42)	SSA_RS06020	branched-chain amino acid aminotransferase	277.582	39.8231	-0.303041	0.195374	2.15388e-05	0.999897	0.763597	1.80445e-05	1245951	1246970	1020	reverse	2.6.1.42 4e-179	YP_001035179.1	Amino acid transport and metabolism / Coenzyme metabolism
SSA_1226	parC	DNA topoisomerase IV subunit A (EC 5.99.1.3)	SSA_RS06025	DNA topoisomerase IV subunit A	251.125	48.5487	0.213574	0.368044	0.296307	0.17756	0.424485	0.00798542	1247145	1249595	2451	reverse	5.99.1.- 0.0	YP_001035180.1	DNA replication, recombination, and repair
SSA_1227	aminoglycoside adenylyltransferase	weak similarity to aminoglycoside nucleotidyltransferase	SSA_RS06030	aminoglycoside 6-adenylyltransferase	149.145	28.2521	0.208611	0.446004	0.418632	0.0270129	0.498465	0.00348071	1249841	1250659	819	reverse		YP_001035181.1
SSA_1229	hypothetical protein	hypothetical protein	N/A	N/A	262.655	69.5805	0.340254	0.400583	0.462113	0.166211	0.415447	0.15389	1250676	1250783	108	reverse		YP_001035182.1
SSA_1230	hypothetical protein	hypothetical protein	SSA_RS06040	hypothetical protein	155.562	35.3439	0.376206	0.20421	0.467865	0.0388709	0.387907	0.0425349	1250974	1251720	747	reverse		YP_001035183.1
SSA_1231	hypothetical protein	hypothetical protein	N/A	N/A	133.803	23.0888	0.212754	0.446076	0.343745	0.0842873	0.0822029	0.707034	1252011	1253120	1110	reverse		YP_001035184.1
SSA_1232	parE	DNA topoisomerase IV subunit B (EC 5.99.1.3)	SSA_RS06050	DNA topoisomerase IV subunit B	216.683	22.7756	-0.0447619	0.859	0.1325	0.474314	-0.0412713	0.804867	1253168	1255117	1950	reverse	5.99.1.- 0.0	YP_001035185.1	DNA replication, recombination, and repair
SSA_1233	glycerol-3-phosphate acyltransferase PlsY	Acyl-phosphate:glycerol-3-phosphate O-acyltransferase PlsY (EC 2.3.1.n3)	SSA_RS06055	glycerol-3-phosphate 1-O-acyltransferase PlsY	341.82	41.2131	-0.293518	0.231959	-0.909437	3.09518e-06	0.0135527	0.952458	1255308	1255958	651	forward		YP_001035186.1	Function unknown
SSA_1234	5'-nucleotidase	5'-nucleotidase (EC 3.1.3.5)	SSA_RS06060	LPXTG cell wall anchor domain-containing protein	154.082	59.0354	-0.0164648	0.974285	0.0112494	0.982901	-1.03259	3.12721e-05	1255998	1258157	2160	reverse		YP_001035187.1	Nucleotide transport and metabolism
SSA_1235	pyrC	Dihydroorotase (EC 3.5.2.3)	SSA_RS06065	dihydroorotase	159.52	22.0082	0.0727622	0.782574	0.348115	0.0401071	0.598373	7.72196e-06	1258321	1259589	1269	reverse	3.5.2.3 2e-177	YP_001035188.1	Nucleotide transport and metabolism
SSA_1236	mutX	Mutator MutT protein (7,8-dihydro-8-oxoguanine-triphosphatase) (EC 3.6.1.-)	SSA_RS06070	8-oxo-dGTP diphosphatase	120.093	34.809	-0.112233	0.784661	0.396072	0.16348	0.708245	0.00124265	1259602	1260066	465	reverse	3.6.1.- 1e-86	YP_001035189.1	Nucleotide transport and metabolism
SSA_1237	ung	Uracil-DNA glycosylase, family 1 (EC 3.2.2.27)	SSA_RS06075	uracil-DNA glycosylase	103.468	23.5464	0.145281	0.670224	0.441775	0.0528102	0.767799	8.45653e-05	1260075	1260728	654	reverse	3.2.2.- 4e-99	YP_001035190.1	DNA replication, recombination, and repair
SSA_1238	hypothetical protein	hypothetical protein	SSA_RS06080	DUF4336 domain-containing protein	86.37	17.9468	0.270871	0.349738	0.778295	0.000218852	0.952911	1.47892e-07	1260764	1261516	753	reverse		YP_001035191.1
SSA_1239	hypothetical protein	Membrane protein	SSA_RS06085	membrane protein	89.23	11.4721	0.0802977	0.790457	0.3354	0.0727138	0.440675	0.00391017	1261513	1263051	1539	reverse		YP_001035192.1
SSA_1240	pyrE	Orotate phosphoribosyltransferase (EC 2.4.2.10)	SSA_RS06090	orotate phosphoribosyltransferase	153.975	6.27485	0.195045	0.441868	0.323818	0.13038	0.750561	7.80182e-07	1263163	1263792	630	reverse	2.4.2.10 8e-97	YP_001035193.1	Nucleotide transport and metabolism
SSA_1241	pyrF	Orotidine 5'-phosphate decarboxylase (EC 4.1.1.23)	SSA_RS06095	orotidine-5'-phosphate decarboxylase	166.64	29.0929	-0.249174	0.355218	0.351851	0.113699	0.710752	3.25328e-06	1263871	1264563	693	reverse	4.1.1.23 1e-93	YP_001035194.1	Nucleotide transport and metabolism
SSA_1242	pyrD	Dihydroorotate dehydrogenase (NAD(+)), catalytic subunit (EC 1.3.1.14)	SSA_RS06100	dihydroorotate dehydrogenase	104.178	7.39657	-0.140021	0.629918	0.298383	0.387961	0.49477	0.00293833	1264810	1265748	939	reverse	1.3.3.1 4e-148	YP_001035195.1	Nucleotide transport and metabolism
SSA_1243	pyrK	Dihydroorotate dehydrogenase (NAD(+)), electron transfer subunit (EC 1.3.1.14)	SSA_RS06105	dihydroorotate dehydrogenase electron transfer subunit	33.4475	8.04339	-0.293991	0.488762	0.607398	0.0899103	1.1145	0.00010932	1265760	1266566	807	reverse		YP_001035196.1	Coenzyme metabolism / Energy production and conversion
SSA_1244	hypothetical protein	hypothetical protein	SSA_RS06110	hypothetical protein	36.78	22.734	-0.427492	0.423506	-0.753606	0.185307	-2.65236	7.71221e-05	1266827	1267066	240	reverse		YP_001035197.1
SSA_1245	cpsY	Methionine biosynthesis and transport regulator MtaR, LysR family	SSA_RS06115	LysR family transcriptional regulator	159.472	6.19265	0.183371	0.469137	-0.138056	0.620875	0.0220399	0.921278	1267134	1268042	909	forward		YP_001035198.1	Transcription
SSA_1246	hypothetical protein	CRISPR-associated protein Csm6	SSA_RS06120	hypothetical protein	130.238	44.6312	0.0186738	0.97188	-1.31371	4.96631e-07	-2.88075	1.63821e-31	1268160	1269587	1428	reverse		YP_001035199.1
SSA_1247	hypothetical protein	CRISPR-associated protein, Csm5 family	SSA_RS06125	type III-A CRISPR-associated RAMP protein Csm5	73.825	45.4854	-0.332651	0.443328	-1.33082	0.000158633	-2.3837	1.02826e-09	1269584	1270720	1137	reverse		YP_001035200.1	DNA replication, recombination, and repair
SSA_1248	hypothetical protein	CRISPR-associated RAMP protein, Csm4 family	SSA_RS06130	type III-A CRISPR-associated RAMP protein Csm4	67.475	45.2944	-0.274649	0.572638	-1.20881	0.00287276	-2.47419	9.09947e-10	1270717	1271625	909	reverse		YP_001035201.1
SSA_1249	hypothetical protein	CRISPR-associated RAMP Csm3	SSA_RS06135	type III-A CRISPR-associated RAMP protein Csm3	61.0875	38.2084	-0.0784851	0.895168	-1.20313	0.00278977	-2.53492	1.229e-08	1271637	1272347	711	reverse		YP_001035202.1	DNA replication, recombination, and repair
SSA_1250	hypothetical protein	CRISPR-associated protein, Csm2 family	SSA_RS06140	type III-A CRISPR-associated protein Csm2	53.555	35.1844	-0.0643847	0.927331	-1.00503	0.0367433	-2.02575	4.85078e-05	1272344	1272874	531	reverse		YP_001035203.1
SSA_1251	HD superfamily hydrolase	CRISPR-associated protein, Csm1 family	SSA_RS06145	type III-A CRISPR-associated protein Cas10/Csm1	42.3375	30.7406	0.219791	0.710113	-0.61382	0.168937	-2.01236	1.17773e-06	1272855	1275152	2298	reverse		YP_001035204.1	General function prediction only
SSA_1252	hypothetical protein	CRISPR-associated endoribonuclease Cas6	SSA_RS06150	CRISPR-associated endoribonuclease Cas6	100.818	22.2396	1.45116	7.2153e-14	0.346767	0.231477	-1.87785	7.17997e-12	1275133	1275867	735	reverse		YP_001035205.1	Function unknown
SSA_1253	hypothetical protein	CRISPR-associated protein Cas2	SSA_RS06155	CRISPR-associated endonuclease Cas2	8.47	6.33463	-0.457248	N/A	-0.379035	0.619232	-1.1457	0.17469	1279338	1279607	270	reverse		YP_001035206.1	DNA replication, recombination, and repair
SSA_1254	hypothetical protein	hypothetical protein	N/A	N/A	3.075	2.63728	-0.277503	N/A	-0.2938	N/A	-1.06144	0.213126	1279604	1279846	243	reverse		YP_001035207.1
SSA_1255	hypothetical protein	CRISPR-associated protein Cas1	SSA_RS06160	CRISPR-associated endonuclease Cas1	4.9925	3.49009	-0.487685	N/A	-0.938503	0.111593	-1.67671	0.0251766	1279818	1280606	789	reverse		YP_001035208.1	DNA replication, recombination, and repair
SSA_1256	NAD-dependent deacetylase	NAD-dependent protein deacetylase of SIR2 family	SSA_RS06165	NAD-dependent protein deacylase	57.335	34.9561	-0.551353	0.18806	-0.572862	0.209438	-1.95832	7.63275e-07	1280719	1281456	738	reverse	3.5.1.- 1e-81	YP_001035209.1	Transcription
SSA_1257	hypothetical protein	Histidine protein kinase	SSA_RS06170	hypothetical protein	104.048	36.3254	-0.219043	0.580896	-0.805688	0.00443394	-2.47647	1.65941e-17	1281468	1282229	762	reverse		YP_001035210.1
SSA_1258	deoD	Purine nucleoside phosphorylase (EC 2.4.2.1)	SSA_RS06175	purine-nucleoside phosphorylase	327.507	93.3893	-0.265764	0.312885	-0.885273	4.30362e-05	-2.53525	4.20431e-32	1282220	1283014	795	reverse	2.4.2.1 1e-120	YP_001035211.1	Nucleotide transport and metabolism
SSA_1259	punA	Purine nucleoside phosphorylase (EC 2.4.2.1) @ N-Ribosylnicotinamide phosphorylase (EC 2.4.2.1)	SSA_RS06180	purine-nucleoside phosphorylase	335.005	130.575	0.00276311	0.999345	-0.57782	0.0230753	-2.19118	4.22779e-20	1283272	1284084	813	reverse	2.4.2.1 1e-132	YP_001035212.1	Nucleotide transport and metabolism
SSA_1260	deoB	Phosphopentomutase (EC 5.4.2.7)	SSA_RS06185	phosphopentomutase	218.087	89.2778	0.109212	0.806678	-0.470296	0.0789631	-2.08044	1.17121e-17	1284114	1285325	1212	reverse	5.4.2.7 0.0	YP_001035213.1	Carbohydrate transport and metabolism
SSA_1261	rpiA	Ribose-5-phosphate isomerase A (EC 5.3.1.6)	SSA_RS06190	ribose-5-phosphate isomerase RpiA	88.71	78.8051	-0.78504	0.0540828	-0.391042	0.522101	-1.76466	0.00028846	1285339	1286016	678	reverse	5.3.1.6 4e-97	YP_001035214.1	Carbohydrate transport and metabolism
SSA_1262	trmE	tRNA-5-carboxymethylaminomethyl-2-thiouridine(34) synthesis protein MnmE	SSA_RS06195	tRNA uridine-5-carboxymethylaminomethyl(34) synthesis GTPase MnmE	218.355	39.9937	-0.250665	0.259607	-0.142838	0.619232	0.368909	0.0373251	1286194	1287567	1374	forward		YP_001035215.1	General function prediction only
SSA_1264	hypothetical protein	hypothetical protein	SSA_RS06200	alpha/beta hydrolase	35.7075	6.98556	-0.979041	0.00557034	-1.01994	0.00518488	-1.17269	0.00220404	1287667	1288404	738	reverse		YP_001035216.1	General function prediction only
SSA_1265	rplS	LSU ribosomal protein L19p	SSA_RS06210	50S ribosomal protein L19	6645.12	1246.59	-0.226733	0.364334	-0.486077	0.0214087	-0.411832	0.0453677	1288546	1288929	384	reverse		YP_001035217.1
SSA_1266	crcB1	Fluoride ion transporter CrcB	SSA_RS06215	fluoride efflux transporter CrcB	33.9025	22.6183	-0.471486	0.354527	-0.317656	0.641838	0.0873589	0.879018	1289012	1289362	351	reverse		YP_001035218.1	Cell division and chromosome partitioning
SSA_1267	crcB2	Fluoride ion transporter CrcB	SSA_RS06220	fluoride efflux transporter CrcB	46.4	25.5754	-0.285682	0.57733	-0.146394	0.8362	-0.405729	0.390532	1289335	1289709	375	reverse		YP_001035219.1	Cell division and chromosome partitioning
SSA_1268	aroH	Chorismate mutase I (EC 5.4.99.5)	SSA_RS06225	chorismate mutase	54.695	20.7657	-0.192918	0.72475	-0.474229	0.364174	-0.704628	0.111069	1289709	1289972	264	reverse	5.4.99.5 2e-24	YP_001035220.1	Amino acid transport and metabolism
SSA_1269	hypothetical protein	Iron-sulfur cluster assembly protein SufB	SSA_RS06230	Fe-S cluster assembly protein SufB	191.732	21.1352	0.467659	0.0298253	-0.374057	0.163861	-1.60484	1.16289e-17	1290332	1291714	1383	reverse		YP_001035221.1
SSA_1270	flaV	Flavodoxin	SSA_RS06235	flavodoxin	158.86	143.753	-0.920952	0.0340448	-0.169205	0.862616	-0.277292	0.72314	1291838	1292278	441	reverse		YP_001035222.1	Energy production and conversion
SSA_1271	hypothetical protein	3'-to-5' oligoribonuclease A, Bacillus type	SSA_RS06240	bifunctional oligoribonuclease/PAP phosphatase NrnA	204.925	39.7555	0.170376	0.503413	0.319176	0.216457	0.547431	0.00233266	1292384	1293319	936	forward		YP_001035223.1	General function prediction only
SSA_1272	rpmE2	LSU ribosomal protein L31p @ LSU ribosomal protein L31p, zinc-independent	SSA_RS06245	type B 50S ribosomal protein L31	8654.06	753.308	-0.639336	0.000833142	-0.761006	7.34569e-06	-0.751013	1.20613e-05	1293427	1293669	243	forward		YP_001035224.1	Translation, ribosomal structure and biogenesis
SSA_1274	hypothetical protein	hypothetical protein	SSA_RS06250	hypothetical protein	5.515	1.1348	0.230929	0.665851	0.0364295	0.974565	0.157254	0.772379	1293879	1295816	1938	reverse		YP_001035225.1	Cell envelope biogenesis, outer membrane
SSA_1275	hypothetical protein	N/A	N/A	N/A	13.0425	6.43301	0.0391967	N/A	0.00557636	0.996412	-0.000814015	0.999056	1295870	1295968	99	reverse		YP_001035226.1
SSA_1276	hypothetical protein	hypothetical protein	SSA_RS06260	cupin	99.9325	5.64637	0.223202	0.589271	0.122051	0.82999	0.440737	0.184627	1296518	1296808	291	reverse		YP_001035227.1	Function unknown
SSA_1277	D-alanyl-D-alanine carboxypeptidase	D-alanyl-D-alanine carboxypeptidase (EC 3.4.16.4)	SSA_RS06265	M15 family metallopeptidase	84.65	13.4689	0.311911	0.285103	0.351548	0.239927	0.669928	0.00130768	1296838	1297578	741	reverse	3.4.16.4 8e-74	YP_001035228.1
SSA_1278	rhodanese-like domain-containing protein	Rhodanese-like domain protein	SSA_RS06270	rhodanese-like domain-containing protein	48.9725	9.64466	0.818601	0.011245	0.813062	0.0161703	0.659138	0.0489113	1297925	1298239	315	reverse		YP_001035229.1	Inorganic ion transport and metabolism
SSA_1279	oxidoreductase	Putative oxidoreductase	SSA_RS06275	zinc-binding dehydrogenase	67.55	16.6496	0.244554	0.443549	0.660433	0.00719394	0.692653	0.000672928	1298232	1299194	963	reverse	1.-.-.- 2e-87 1.6.5.5 4e-37	YP_001035230.1	Energy production and conversion / General function prediction only
SSA_1280	hypothetical protein	FIG042921: similarity to aminoacyl-tRNA editing enzymes YbaK, ProX	SSA_RS06285	prolyl-tRNA synthetase associated domain-containing protein	48.0425	8.68909	0.546905	0.115436	0.723181	0.012111	0.751524	0.00465465	1299470	1299958	489	reverse		YP_001035231.1	Function unknown
SSA_1281	uracil-DNA glycosylase	Hypothetical protein VC0266 (sugar utilization related?)	SSA_RS06290	uracil-DNA glycosylase family protein	47.0975	14.5029	-0.021201	0.974285	0.387672	0.38156	0.454764	0.19052	1299970	1300554	585	reverse		YP_001035232.1	DNA replication, recombination, and repair
SSA_1282	pepV	Putative Xaa-His dipeptidase	SSA_RS06295	dipeptidase PepV	265.395	59.3817	0.262325	0.212352	0.332165	0.111149	0.25746	0.0833767	1300608	1302014	1407	reverse	3.4.13.- 0.0	YP_001035233.2	Amino acid transport and metabolism
SSA_1283	nrd	Oxygen-insensitive NAD(P)H nitroreductase (EC 1.-.-.-) / Dihydropteridine reductase (EC 1.5.1.34)	SSA_RS06300	nitroreductase family protein	276.97	49.2661	0.111794	0.656678	0.201656	0.403026	0.116731	0.504581	1302084	1302698	615	reverse	1.-.-.- 5e-95	YP_001035234.1	Energy production and conversion
SSA_1284	hypothetical protein	Hypothetical protein, CF-38 family	SSA_RS06305	DUF1851 domain-containing protein	67.59	4.36491	0.00269563	0.999345	0.071405	0.899725	0.366786	0.233498	1302808	1303341	534	reverse		YP_001035235.1	Function unknown
SSA_1285	hypothetical protein	hypothetical protein	SSA_RS06310	hypothetical protein	209.093	59.2954	-0.106212	0.809596	0.0895309	0.905293	0.409266	0.276584	1303355	1303831	477	reverse		YP_001035236.1
SSA_1286	hypothetical protein	N/A	SSA_RS06315	hypothetical protein	138.33	52.0153	-0.487628	0.197162	-0.14587	0.802699	0.287314	0.470203	1304121	1304606	486	reverse		YP_001035237.1
SSA_1287	hypothetical protein	hypothetical protein	SSA_RS06320	hypothetical protein	185.605	50.9312	-0.335573	0.365742	-0.0409569	0.964877	0.148389	0.717412	1304617	1305099	483	reverse		YP_001035238.1
SSA_1288	hypothetical protein	hypothetical protein	SSA_RS06325	hypothetical protein	11.295	2.70251	-0.111108	0.870533	0.451196	0.470518	0.229951	0.725077	1305458	1305940	483	reverse		YP_001035239.1
SSA_1289	hypothetical protein	hypothetical protein	SSA_RS06335	hypothetical protein	593.098	214.855	-0.0470261	0.929965	0.125863	0.845775	0.627994	0.228769	1306271	1306747	477	reverse		YP_001035240.1
SSA_1291	hypothetical protein	Putative hemagglutinin/hemolysin-related protein	SSA_RS06345	hypothetical protein	50.27	26.645	-0.292896	0.464993	0.225411	0.630529	0.381331	0.323912	1307353	1309464	2112	reverse		YP_001035241.1
SSA_1292	hypothetical protein	hypothetical protein	SSA_RS06350	hypothetical protein	57.895	16.4904	0.077406	0.888432	0.47123	0.169088	0.55309	0.0843553	1309461	1309940	480	reverse		YP_001035242.1
SSA_1293	hypothetical protein	hypothetical protein	SSA_RS06355	hypothetical protein	42.895	12.6454	0.447791	0.244766	0.587089	0.0658747	0.634638	0.0211458	1309916	1310611	696	reverse		YP_001035243.1
SSA_1294	hypothetical protein	hypothetical protein	SSA_RS06360	hypothetical protein	44.02	15.334	0.389846	0.378304	0.611771	0.154475	0.303782	0.473256	1310608	1310943	336	reverse		YP_001035244.1
SSA_1296	hypothetical protein	hypothetical protein	SSA_RS06365	hypothetical protein	58.175	13.6667	0.208126	0.618191	0.0850609	0.88769	0.244166	0.452723	1310944	1311375	432	reverse		YP_001035245.1
SSA_1297	uvrC	Excinuclease ABC subunit C	SSA_RS06370	excinuclease ABC subunit UvrC	66.4475	6.30319	0.0601459	0.845016	-0.027109	0.962872	-0.0325763	0.879018	1311503	1313338	1836	reverse		YP_001035246.1	DNA replication, recombination, and repair
SSA_1298	malX	Maltodextrin ABC transporter, substrate-binding protein MdxE	SSA_RS06375	extracellular solute-binding protein	732.38	152.869	0.904659	8.54216e-10	0.649957	0.00479797	-1.74399	1.77515e-28	1313703	1314959	1257	forward		YP_001035247.1	Carbohydrate transport and metabolism
SSA_1299	malF	Maltodextrin ABC transporter, permease protein MdxF	SSA_RS06380	sugar ABC transporter permease	132.807	36.9966	0.572311	0.0142216	0.00141298	0.999409	-1.63635	5.55086e-15	1315041	1316399	1359	forward		YP_001035248.1	Carbohydrate transport and metabolism
SSA_1300	maltose ABC transporter permease	Maltodextrin ABC transporter, permease protein MdxG	SSA_RS06385	sugar ABC transporter permease	160.915	39.5658	0.394277	0.103168	-0.400631	0.244204	-1.74988	1.58245e-15	1316399	1317235	837	forward		YP_001035249.1	Carbohydrate transport and metabolism
SSA_1301	hypothetical protein	hypothetical protein	SSA_RS06390	secretion protein	513.355	54.7109	0.00660229	0.979812	-0.00696305	0.982675	0.314531	0.0220599	1317372	1319933	2562	reverse		YP_001035250.1
SSA_1302	trmD	tRNA (guanine(37)-N(1))-methyltransferase (EC 2.1.1.228)	SSA_RS06395	tRNA (guanosine(37)-N1)-methyltransferase TrmD	369.83	35.0763	-0.170808	0.44165	-0.0246495	0.942434	0.137414	0.404566	1320124	1320846	723	reverse	2.1.1.31 4e-110	YP_001035251.1
SSA_1303	rimM	16S rRNA processing protein RimM	SSA_RS06400	ribosome maturation factor RimM	387.745	32.312	-0.0774412	0.792194	0.0134637	0.975397	0.139101	0.424309	1320836	1321354	519	reverse		YP_001035252.1	Translation, ribosomal structure and biogenesis
SSA_1304	hypothetical protein	hypothetical protein	SSA_RS06405	hypothetical protein	353.515	37.2837	0.0109903	0.978984	0.00976888	0.98194	0.244629	0.185049	1321449	1321811	363	reverse		YP_001035253.1
SSA_1305	hypothetical protein	hypothetical protein	SSA_RS06410	GNAT family N-acetyltransferase	345.812	36.6382	0.0326025	0.93156	-0.136139	0.646963	0.0560098	0.834243	1321887	1322441	555	reverse		YP_001035254.1
SSA_1306	trkA2	KtrAB potassium uptake system, peripheral membrane component KtrA	SSA_RS06415	TrkA family potassium uptake protein	66.2125	15.6662	-0.59491	0.0553227	-0.40641	0.259846	-0.871124	0.00233134	1322607	1323272	666	reverse		YP_001035255.1	Inorganic ion transport and metabolism
SSA_1307	trkH2	KtrAB potassium uptake system, integral membrane component KtrB	SSA_RS06420	potassium transporter Trk	62.045	5.32267	-0.376955	0.1899	-0.492011	0.0503011	-0.891746	7.66606e-06	1323283	1324632	1350	reverse		YP_001035256.1	Inorganic ion transport and metabolism
SSA_1308	hypothetical protein	hypothetical protein	SSA_RS06425	hypothetical protein	94.91	10.3825	-0.238458	0.503413	-0.437814	0.123905	-0.933493	0.000343531	1324629	1325180	552	reverse		YP_001035257.1
SSA_1309	RNA-binding protein	KH domain RNA binding protein YlqC	SSA_RS06430	KH domain-containing protein	3455.21	227.115	-0.33586	0.0828097	-0.648108	0.000426405	-1.17976	3.16162e-10	1325441	1325680	240	reverse		YP_001035258.1	General function prediction only
SSA_1310	rpsP	SSU ribosomal protein S16p	SSA_RS06435	30S ribosomal protein S16	4260.98	384.156	-0.346248	0.0665967	-0.674919	2.04258e-05	-1.18043	6.80988e-12	1325700	1325972	273	reverse		YP_001035259.1
SSA_1311	HAD superfamily hydrolase	2-haloalkanoic acid dehalogenase (EC 3.8.1.2)	SSA_RS06440	noncanonical pyrimidine nucleotidase, YjjG family	82.0375	15.7578	-0.00815994	0.990985	0.505028	0.0436106	0.818184	0.000101271	1326204	1326755	552	reverse		YP_001035260.1	General function prediction only
SSA_1312	RADC-like protein	hypothetical protein	SSA_RS06445	hypothetical protein	45.8925	4.52995	-0.0153888	0.976746	0.239794	0.500763	0.293984	0.224413	1327099	1328025	927	reverse		YP_001035261.1
SSA_1313	hypothetical protein	Transcriptional regulator, AraC family	SSA_RS06450	AraC family transcriptional regulator	61.8025	12.7854	-0.0928157	0.814134	-0.123842	0.74641	-0.0879922	0.753509	1328077	1328910	834	reverse		YP_001035262.1	Function unknown
SSA_1314	Fe-S-cluster oxidoreductase	hypothetical protein	SSA_RS06455	YkgJ family cysteine cluster protein	82.285	17.4544	-0.38072	0.285103	-0.431906	0.206606	-0.787664	0.00679503	1329108	1329602	495	reverse		YP_001035263.1	General function prediction only
SSA_1315	hypothetical protein	hypothetical protein	SSA_RS06460	hypothetical protein	46.0575	15.7697	0.142619	0.768336	0.339753	0.421208	0.943216	0.000741019	1329770	1330414	645	reverse		YP_001035264.1
SSA_1316	nicotinamide mononucleotide transporter	Ribosyl nicotinamide transporter, PnuC-like	SSA_RS06465	nicotinamide riboside transporter PnuC	17.765	9.91458	-0.448876	0.363791	0.995708	0.0285615	1.47576	0.000147033	1330519	1331310	792	reverse		YP_001035265.1	Coenzyme metabolism
SSA_1317	hypothetical protein	N/A	SSA_RS06470	DUF3592 domain-containing protein	345.765	68.4516	0.0685627	0.87941	-0.310053	0.460395	-0.429753	0.17469	1331760	1331906	147	reverse		YP_001035266.1
SSA_1318	lepA	Translation elongation factor LepA	SSA_RS06475	elongation factor 4	153.752	36.1177	-0.308416	0.244545	-0.282549	0.403183	-0.445427	0.0229093	1332351	1334183	1833	reverse		YP_001035267.1	Cell envelope biogenesis, outer membrane
SSA_1319	hypothetical protein	Hydrolase, HAD superfamily	SSA_RS06480	Cof-type HAD-IIB family hydrolase	94.905	14.9391	0.334497	0.207264	0.261028	0.39757	0.681861	0.00051467	1334297	1335112	816	forward		YP_001035268.1	General function prediction only
SSA_1320	hypothetical protein	hypothetical protein	SSA_RS06485	hypothetical protein	24.245	7.48646	-0.513945	0.30518	-0.93463	0.0802193	-1.92347	0.0011174	1335191	1335556	366	reverse		YP_001035269.1
SSA_1321	hemH	Coproporphyrin ferrochelatase (EC 4.99.1.9)	SSA_RS06490	ferrochelatase	20.965	2.03939	0.149608	0.755302	-0.554305	0.185639	-1.4809	9.51913e-05	1335608	1336705	1098	reverse	4.99.1.1 4e-165	YP_001035270.1
SSA_1322	glycosyl transferase family protein	Glycosyltransferase	SSA_RS06495	glycosyltransferase family 1 protein	142.255	16.2221	0.0452254	0.870459	0.111166	0.640957	0.0390033	0.841246	1336898	1338181	1284	reverse		YP_001035271.1	Carbohydrate transport and metabolism / Signal transduction mechanisms
SSA_1323	hypothetical protein	hypothetical protein	SSA_RS06500	hypothetical protein	100.817	17.9716	0.0440776	0.913042	0.39705	0.0957284	0.489124	0.0106965	1338150	1338812	663	reverse		YP_001035272.1
SSA_1324	ceramide glucosyltransferase	hypothetical protein	SSA_RS06505	glycosyltransferase	73.3875	12.7532	-0.165479	0.597807	0.0251275	0.964877	0.269752	0.160341	1338790	1339980	1191	reverse	2.4.1.80 4e-73	YP_001035273.1	Cell envelope biogenesis, outer membrane
SSA_1325	ketoacyl reductase hetN	hypothetical protein	SSA_RS06510	SDR family NAD(P)-dependent oxidoreductase	63.1925	21.0359	-0.393549	0.275174	0.217428	0.603515	0.216718	0.514318	1339935	1340705	771	reverse	1.3.1.- 1e-18	YP_001035274.1	General function prediction only
SSA_1326	pepT	Tripeptide aminopeptidase (EC 3.4.11.4)	SSA_RS06515	peptidase T	270.145	82.2482	0.404679	0.107771	0.503431	0.077681	0.914173	7.77463e-06	1340844	1342067	1224	forward	3.4.11.4 0.0	YP_001035275.1	Amino acid transport and metabolism
SSA_1327	hypothetical protein	hypothetical protein	SSA_RS06520	hypothetical protein	154.72	22.1557	-0.233137	0.445836	-0.194119	0.552064	-0.274302	0.278764	1342112	1342663	552	reverse		YP_001035276.1
SSA_1328	hypothetical protein	hypothetical protein	SSA_RS06525	hypothetical protein	88.19	13.0135	-0.422497	0.205481	-0.0347345	0.964217	-0.260828	0.356771	1342704	1343258	555	reverse		YP_001035277.1
SSA_1329	hypothetical protein	hypothetical protein	SSA_RS06530	DUF4299 family protein	78.25	18.4352	0.109806	0.770838	0.118704	0.756097	0.21299	0.376351	1343388	1344266	879	reverse		YP_001035278.1
SSA_1330	hypothetical protein	hypothetical protein	SSA_RS06535	hypothetical protein	73.385	22.8842	-0.370076	0.349494	-0.0673843	0.924541	-0.176489	0.632242	1344263	1344730	468	reverse		YP_001035279.1
SSA_1331	hypothetical protein	hypothetical protein	SSA_RS06540	hypothetical protein	70.305	24.5243	0.0508675	0.924973	-0.232987	0.593573	-0.759422	0.0207638	1344835	1345494	660	reverse		YP_001035280.1
SSA_1332	hypothetical protein	hypothetical protein	SSA_RS06545	hypothetical protein	57.0275	9.32149	0.0837528	0.878116	-0.39906	0.364429	-0.590107	0.0841602	1345579	1346007	429	reverse		YP_001035281.1
SSA_1333	hypothetical protein	hypothetical protein	SSA_RS06550	DUF1911 domain-containing protein	50.0475	9.09597	0.000892677	0.999345	-0.113446	0.810976	-0.631461	0.0295137	1346055	1346801	747	reverse		YP_001035282.1
SSA_1334	hypothetical protein	hypothetical protein	SSA_RS06555	hypothetical protein	50.03	9.92986	0.182292	0.706884	-0.0595836	0.933981	-0.739516	0.0557061	1346844	1347320	477	reverse		YP_001035283.1
SSA_1335	ankyrin repeat-containing protein	Ankyrin repeat protein	SSA_RS06560	ankyrin	59.1	9.4033	0.157871	0.698318	-0.0749714	0.901831	-0.528123	0.0817851	1347417	1348025	609	reverse		YP_001035284.1	General function prediction only
SSA_1336	ankyrin repeat-containing protein	N/A	SSA_RS06565	ankyrin repeat domain-containing protein	57.1725	18.2919	0.0312807	0.967352	-0.18994	0.731637	-0.497214	0.173763	1347943	1348488	546	reverse		YP_001035285.1
SSA_1337	hypothetical protein	hypothetical protein	SSA_RS06575	hypothetical protein	53.5675	7.45327	-0.374379	0.324751	-0.624885	0.0722631	-0.878821	0.00466041	1348854	1349453	600	reverse		YP_001035286.1
SSA_1338	hypothetical protein	N/A	SSA_RS06580	hypothetical protein	47.4075	5.89187	-0.582052	0.140218	-0.327175	0.465334	-0.901131	0.0100337	1349562	1350089	528	reverse		YP_001035287.1
SSA_1339	phpA	hypothetical protein	SSA_RS06585	pneumococcal-type histidine triad protein	8.8975	1.8587	1.17624	3.84705e-06	1.91762	3.3279e-19	-0.337388	0.311842	1350241	1353786	3546	reverse		YP_001035288.1
SSA_1340	Zn/Mn ABC transporter	Laminin-binding surface protein	SSA_RS06590	zinc ABC transporter solute-binding protein	7.96	3.93747	0.466626	0.354527	0.891917	0.0559564	-1.11952	0.0690561	1353796	1354734	939	reverse		YP_001035289.1	Inorganic ion transport and metabolism
SSA_1341	carB	Carbamoyl-phosphate synthase large chain (EC 6.3.5.5)	SSA_RS06595	carbamoyl-phosphate synthase large subunit	23.095	7.48073	-0.0278574	0.965006	0.646322	0.0462725	1.31336	3.04802e-06	1355010	1358189	3180	reverse	6.3.5.5 0.0	YP_001035290.1	Amino acid transport and metabolism / Nucleotide transport and metabolism
SSA_1342	carA	Carbamoyl-phosphate synthase small chain (EC 6.3.5.5)	SSA_RS06600	glutamine-hydrolyzing carbamoyl-phosphate synthase small subunit	20.4325	4.9418	0.267426	0.533314	0.773642	0.0141195	1.2554	1.02453e-05	1358213	1359379	1167	reverse	6.3.5.5 0.0	YP_001035291.1	Amino acid transport and metabolism / Nucleotide transport and metabolism
SSA_1343	pyrB	Aspartate carbamoyltransferase (EC 2.1.3.2)	SSA_RS06605	aspartate carbamoyltransferase catalytic subunit	107.73	19.6821	0.165472	0.596425	0.423311	0.0957284	0.734963	0.000167133	1359404	1360321	918	reverse	2.1.3.2 4e-138	YP_001035292.1	Nucleotide transport and metabolism
SSA_1344	pyrP	Uracil permease @ Uracil:proton symporter UraA	SSA_RS06610	xanthine/uracil permease	101.517	13.8099	0.150804	0.573059	0.525977	0.00473809	0.830151	3.71201e-06	1360431	1361714	1284	reverse		YP_001035293.1	Nucleotide transport and metabolism
SSA_1345	pyrR	Pyrimidine operon regulatory protein PyrR	SSA_RS06615	bifunctional pyr operon transcriptional regulator/uracil phosphoribosyltransferase PyrR	120.838	20.2068	-0.290291	0.354217	0.335508	0.19857	0.713528	0.000381792	1361723	1362241	519	reverse	2.4.2.9 6e-74	YP_001035294.1	Nucleotide transport and metabolism
SSA_1346	hypothetical protein	hypothetical protein	SSA_RS06620	hypothetical protein	250.447	30.3822	0.0484869	0.878661	-0.116934	0.674979	-0.319739	0.134216	1362513	1363145	633	reverse		YP_001035295.1
SSA_1347	phnA	Protein PhnA	SSA_RS06625	alkylphosphonate utilization protein	388.105	47.7507	-0.114118	0.675415	-0.210639	0.381446	-0.209265	0.260379	1363153	1363503	351	reverse		YP_001035296.1	Inorganic ion transport and metabolism
SSA_1348	hypothetical protein	Substrate-specific component NiaX of predicted niacin ECF transporter	SSA_RS06630	membrane protein	8.9675	6.17402	-0.0207336	0.979812	-0.202395	0.813888	-0.546401	0.444884	1363767	1364291	525	forward		YP_001035297.1
SSA_1349	biotin repressor family transcriptional regulator	Transcriptional repressor for NAD biosynthesis in gram-positives	SSA_RS06635	transcription repressor NadR	59.3575	13.4406	0.226882	0.571483	0.117918	0.818825	1.16983	5.23175e-07	1364330	1364845	516	forward		YP_001035298.1
SSA_1350	hypothetical protein	MutT/Nudix family protein	SSA_RS06645	8-oxo-dGTP diphosphatase	48.5225	16.8863	-0.272149	0.568387	-0.0231008	0.980915	0.0332445	0.940722	1365307	1365774	468	reverse		YP_001035299.1	Nucleotide transport and metabolism
SSA_1352	hypothetical protein	hypothetical protein	SSA_RS06650	hypothetical protein	46.85	15.1399	-0.119831	0.817596	0.092869	0.89788	-0.0244885	0.958968	1365857	1366303	447	reverse		YP_001035300.1
SSA_1353	hypothetical protein	hypothetical protein	SSA_RS06655	DUF1697 domain-containing protein	54.625	10.4609	-0.254357	0.53806	-0.118125	0.822229	-0.104352	0.773004	1366336	1366881	546	reverse		YP_001035301.1	Function unknown
SSA_1354	hypothetical protein	Acetyltransferase	SSA_RS06660	GNAT family N-acetyltransferase	41.1275	15.4854	-0.105984	0.848498	0.0912246	0.901718	0.102742	0.803957	1366917	1367414	498	reverse		YP_001035302.1	General function prediction only
SSA_1355	hypothetical protein	hypothetical protein	SSA_RS06665	hypothetical protein	41.2025	6.14324	0.0735308	0.888518	0.384412	0.241286	-0.0773967	0.819433	1367445	1368221	777	reverse		YP_001035303.1
SSA_1356	uvrB	Excinuclease ABC subunit B	SSA_RS06670	excinuclease ABC subunit B	37.5775	6.25922	-0.200382	0.540434	0.208411	0.468716	-0.0103927	0.972002	1368289	1370277	1989	reverse		YP_001035304.1	DNA replication, recombination, and repair
SSA_1357	hypothetical protein	CAAX amino terminal protease family protein	SSA_RS06675	CPBP family intramembrane metalloprotease	75.4475	8.68319	0.240245	0.400583	0.45104	0.0431022	0.737523	0.000381792	1370439	1371386	948	reverse		YP_001035305.1
SSA_1358	hypothetical protein	CAAX amino terminal protease family protein	SSA_RS06680	CPBP family intramembrane metalloprotease	22.6325	5.71785	0.147706	0.767634	0.539266	0.13038	0.833139	0.00723185	1371466	1372398	933	reverse		YP_001035306.1
SSA_1359	arginine/histidine ABC transporter permease	Glutamine ABC transporter, substrate-binding protein GlnH / Glutamine ABC transporter, substrate-binding protein GlnH / Glutamine ABC transporter, permease protein GlnP	SSA_RS06685	ABC transporter permease subunit	535.057	103.358	0.280908	0.179463	0.617377	0.00417919	0.848054	4.11822e-07	1372594	1374762	2169	forward		YP_001035307.1	Amino acid transport and metabolism
SSA_1360	arginine/histidine ABC transporter ATPase	Glutamine ABC transporter, ATP-binding protein GlnQ	SSA_RS06690	amino acid ABC transporter ATP-binding protein	723.872	165.086	0.504256	0.0102034	0.809313	6.84297e-05	1.15561	4.09565e-12	1374762	1375502	741	forward	3.6.3.21 1e-124	YP_001035308.1	Amino acid transport and metabolism
SSA_1361	ORFA, transposon ISSsa2	Mobile element protein	N/A	N/A	50.515	4.1357	0.349724	0.328121	0.11003	0.8362	-0.108302	0.767801	1375580	1376116	537	forward		YP_001035309.1	DNA replication, recombination, and repair
SSA_1362	ORFB, transposon ISSsa2	Putative transposase InsK for insertion sequence element IS150	N/A	N/A	46.4975	10.8897	0.113806	0.809596	-0.140101	0.806251	0.0832675	0.822651	1376323	1376931	609	forward		YP_001035310.1	DNA replication, recombination, and repair
SSA_1363	FmtA-like protein	Beta-lactamase class C-like and penicillin binding proteins (PBPs) superfamily	SSA_RS06700	serine hydrolase	23.6725	3.14425	0.440064	0.113124	0.512807	0.0417555	0.735867	0.000802327	1377001	1378779	1779	reverse	3.5.2.6 3e-19	YP_001035311.1	Defense mechanisms
SSA_1364	hypothetical protein	Beta-lactamase class C-like and penicillin binding proteins (PBPs) superfamily	N/A	N/A	14.6325	1.05047	0.171165	0.761348	0.522948	0.223037	0.638777	0.0901485	1378844	1379659	816	reverse		YP_001035312.1
SSA_1365	FmtA-like protein	Beta-lactamase class C-like and penicillin binding proteins (PBPs) superfamily	N/A	N/A	10.5275	2.33421	0.523934	0.242122	0.541844	0.258024	0.756458	0.0587663	1379714	1380661	948	reverse		YP_001035313.1	Defense mechanisms
SSA_1366	alkaline D-stereospecific endopeptidase-comb	Beta-lactamase class C-like and penicillin binding proteins (PBPs) superfamily	SSA_RS06710	beta-lactamase family protein	6.5275	1.45665	0.428906	0.354527	0.749471	0.0506632	0.968823	0.0056045	1380658	1382439	1782	reverse	3.4.16.4 5e-10	YP_001035314.1	Defense mechanisms
SSA_1367	hypothetical protein-SSA_1367-should be deleted	N/A	N/A	N/A	7.675	2.50053	-0.174569	N/A	0.0318215	N/A	0.280001	0.771595	1382005	1382160	156	forward		YP_001035315.1
SSA_1368	hypothetical protein	Beta-lactamase class C-like and penicillin binding proteins (PBPs) superfamily	N/A	N/A	2.8075	0.581227	-0.0258871	N/A	0.487833	0.492293	1.04441	0.190544	1382110	1382439	330	reverse		YP_001035316.1	Defense mechanisms
SSA_1369	FmtA-like protein	Beta-lactamase class C-like and penicillin binding proteins (PBPs) superfamily	SSA_RS06715	serine hydrolase	7.8	1.2331	-0.219897	0.686123	0.435301	0.349263	0.502108	0.200999	1382504	1384291	1788	reverse		YP_001035317.1	Defense mechanisms
SSA_1370	CAAX amino protease	CAAX amino terminal protease family protein	SSA_RS06720	CPBP family intramembrane metalloprotease	6.9025	1.79403	0.0365129	0.967934	0.574962	0.288928	0.830827	0.0789889	1384395	1385330	936	reverse		YP_001035318.1
SSA_1371	FmtA-like protein	Beta-lactamase class C-like and penicillin binding proteins (PBPs) superfamily	SSA_RS06725	serine hydrolase	3.6225	1.02951	0.579789	0.217633	1.0081	0.0173968	1.45573	0.000395341	1385413	1387194	1782	reverse		YP_001035319.1	Defense mechanisms
SSA_1372	hypothetical protein	hypothetical protein	SSA_RS06730	hypothetical protein	3.3525	2.33817	0.284455	N/A	1.31016	0.0162419	1.44737	0.073127	1387308	1387499	192	reverse		YP_001035320.1
SSA_1373	ABC transporter ATPase	Bis-ABC ATPase	SSA_RS06735	ABC-F family ATP-binding cassette domain-containing protein	27.0025	5.74126	0.38764	0.264049	-0.756264	0.0303312	-1.77397	1.82856e-07	1388119	1389645	1527	forward		YP_001035321.1	General function prediction only
SSA_1374	multidrug ABC transporter permease/ATPase	Heterodimeric efflux ABC transporter, permease/ATP-binding subunit 2	SSA_RS06740	ABC transporter ATP-binding protein	34.0125	13.7256	-0.167597	0.709582	0.388348	0.223636	0.454501	0.113812	1389721	1391457	1737	reverse		YP_001035322.1	Defense mechanisms
SSA_1375	multidrug ABC transporter permease/ATPase	Heterodimeric efflux ABC transporter, permease/ATP-binding subunit 1	SSA_RS06745	ABC transporter ATP-binding protein	38.4525	8.1412	0.0234815	0.966579	0.135442	0.71078	0.11957	0.654257	1391447	1393189	1743	reverse		YP_001035323.1	Defense mechanisms
SSA_1376	pmrB	Uncharacterized MFS-type transporter	SSA_RS06750	MFS transporter	110.31	4.58343	-0.0979682	0.741517	-0.0232849	0.963099	-0.154696	0.456077	1393286	1394473	1188	reverse		YP_001035324.1	Carbohydrate transport and metabolism
SSA_1377	asnC	Asparaginyl-tRNA synthetase (EC 6.1.1.22)	SSA_RS06755	asparagine--tRNA ligase	371.785	41.5942	0.189694	0.312028	-0.0341669	0.912082	-0.438698	0.000381792	1394630	1395976	1347	reverse	6.1.1.22 0.0	YP_001035325.1	Translation, ribosomal structure and biogenesis
SSA_1378	hypothetical protein	Lactoylglutathione lyase and related lyases	SSA_RS06760	VOC family protein	149.798	65.3682	-0.286733	0.468505	0.253116	0.601697	0.0805959	0.834943	1395998	1396360	363	reverse		YP_001035326.1	Amino acid transport and metabolism
SSA_1379	hypothetical protein	hypothetical protein	SSA_RS06765	hypothetical protein	297.47	105.113	-0.694249	0.011245	-0.472018	0.149616	-0.694587	0.0114308	1396540	1396890	351	reverse		YP_001035327.1
SSA_1380	hypothetical protein	hypothetical protein	SSA_RS06770	hypothetical protein	203.597	101.736	-1.22466	5.06006e-06	-0.131169	0.849809	-0.355645	0.336212	1396900	1397493	594	reverse		YP_001035328.1
SSA_1381	hypothetical protein	hypothetical protein	SSA_RS06775	hypothetical protein	246.263	99.5414	-1.2178	3.39402e-05	-0.398222	0.381446	-0.680371	0.0196022	1397508	1397927	420	reverse		YP_001035329.1
SSA_1382	hypothetical protein	hypothetical protein	SSA_RS06780	hypothetical protein	1.9075	1.35298	0.0101024	N/A	-0.103156	N/A	-0.106838	0.916211	1398159	1398632	474	reverse		YP_001035330.1
SSA_1383	aspB	Aspartate aminotransferase (EC 2.6.1.1)	SSA_RS06785	pyridoxal phosphate-dependent aminotransferase	238.66	31.5365	0.0608412	0.825017	0.0635244	0.806785	0.409481	0.00189676	1398899	1400080	1182	reverse	2.6.1.1 0.0	YP_001035331.1	Amino acid transport and metabolism
SSA_1384	hypothetical protein	hypothetical protein	SSA_RS06790	DUF5590 domain-containg protein	126.585	25.5219	0.0343361	0.936579	0.182028	0.554382	0.477391	0.0189893	1400077	1400565	489	reverse		YP_001035332.1
SSA_1385	multiple antibiotic resistance operon transcription repressor MarR	Transcriptional regulator, MarR family	SSA_RS06795	MarR family transcriptional regulator	317.022	51.5417	0.000837067	0.999345	-0.628184	0.00195577	-0.259224	0.25256	1400680	1401126	447	forward		YP_001035333.1	Transcription
SSA_1386	NADPH-dependent FMN reductase	hypothetical protein	SSA_RS06800	NAD(P)H-dependent oxidoreductase	738.905	129.042	0.00934723	0.979365	-0.238433	0.328292	0.0488066	0.822651	1401212	1401760	549	forward	1.1.1.- 6e-54	YP_001035334.1	General function prediction only
SSA_1387	hypothetical protein	hypothetical protein	SSA_RS06805	DUF4176 domain-containing protein	80.6075	18.8222	0.366325	0.360582	0.335386	0.490603	0.550022	0.121401	1401859	1402158	300	reverse		YP_001035335.1	Function unknown
SSA_1388	hypothetical protein	N/A	SSA_RS06810	hypothetical protein	47.2925	7.92809	0.193915	0.64253	0.384558	0.276379	0.599924	0.0294455	1402190	1402735	546	reverse		YP_001035336.1
SSA_1389	hypothetical protein	N/A	SSA_RS06815	hypothetical protein	37.66	9.56071	0.313186	0.46864	0.578759	0.100195	0.468481	0.158011	1402732	1403274	543	reverse		YP_001035337.1
SSA_1390	hypothetical protein	hypothetical protein	SSA_RS06825	hypothetical protein	48.9775	21.7446	-0.114774	0.827412	0.406853	0.415093	0.136954	0.750615	1403995	1404480	486	reverse		YP_001035338.1
SSA_1391	hypothetical protein	hypothetical protein	SSA_RS06830	hypothetical protein	26.96	11.083	-0.150368	0.792016	0.428615	0.374937	0.392755	0.369497	1404520	1405152	633	reverse		YP_001035339.1
SSA_1392	hypothetical protein	hypothetical protein	SSA_RS06835	ATP-binding protein	29.6625	12.4476	0.0482904	0.927331	0.705823	0.0309748	0.480951	0.11437	1405154	1406785	1632	reverse		YP_001035340.1
SSA_1393	hypothetical protein	hypothetical protein	SSA_RS06840	hypothetical protein	42.6	14.3186	0.144357	0.791726	0.578596	0.140229	0.474782	0.247925	1406776	1407135	360	reverse		YP_001035341.1
SSA_1394	hypothetical protein	hypothetical protein	SSA_RS06845	hypothetical protein	45.9775	12.3496	0.0514917	0.938378	0.38202	0.434982	0.382948	0.368475	1407135	1407410	276	reverse		YP_001035342.1
SSA_1395	hypothetical protein	UPF0246 protein YaaA	SSA_RS06850	peroxide stress protein YaaA	57.0725	12.1303	0.207566	0.584457	0.417161	0.155945	0.375955	0.156192	1407407	1408135	729	reverse		YP_001035343.1	Function unknown
SSA_1396	hypothetical protein	Uncharacterized membrane spanning protein, contains VanZ-like domain	SSA_RS06855	VanZ family protein	62.105	18.1839	0.128628	0.765685	0.372522	0.288078	0.388055	0.178334	1408152	1408736	585	reverse		YP_001035344.1
SSA_1397	hypothetical protein	hypothetical protein	SSA_RS06860	DUF1836 domain-containing protein	1660.96	224.537	0.541207	0.00310317	0.531748	0.000143007	1.02054	2.78228e-22	1409001	1409327	327	forward		YP_001035345.1
SSA_1398	hlyIII	Hemolysin III	SSA_RS06865	hemolysin III family protein	1067.11	226.732	0.806401	8.43635e-07	0.863285	2.59338e-06	1.65811	4.16609e-32	1409293	1409958	666	forward		YP_001035346.1	General function prediction only
SSA_1399	hypothetical protein	Substrate-specific component PdxU of predicted pyridoxine ECF transporter	SSA_RS06870	membrane protein	58.455	8.13823	-0.114108	0.808244	0.359474	0.259846	1.05879	1.20613e-05	1410021	1410587	567	reverse		YP_001035347.1	Function unknown
SSA_1400	pdxK	Pyridoxal kinase (EC 2.7.1.35)	SSA_RS06875	pyridoxamine kinase	90.94	14.5338	-0.435183	0.14269	-0.0160019	0.980317	0.611771	0.00356393	1410568	1411434	867	reverse	2.7.1.35 4e-47	YP_001035348.1	Coenzyme metabolism
SSA_1401	GntR family transcriptional regulator	Transcriptional regulator of pyridoxine metabolism / Pyridoxamine phosphate aminotransferase (EC 2.6.1.54)	SSA_RS06880	PLP-dependent aminotransferase family protein	16.525	2.56653	-0.0860245	0.878661	0.236817	0.598747	1.05217	0.000123138	1411474	1412793	1320	forward		YP_001035349.1	Transcription / Amino acid transport and metabolism
SSA_1402	multidrig ABC transporter ATPase/permease	Efflux ABC transporter, permease/ATP-binding protein MdlB	SSA_RS06885	ABC transporter ATP-binding protein	48.9475	7.61353	-0.250135	0.408079	-0.304887	0.209678	-0.441586	0.0225517	1412843	1414582	1740	reverse		YP_001035350.1	Defense mechanisms
SSA_1403	multidrug ABC transporter permease/ATPase	Efflux ABC transporter, permease/ATP-binding protein MdlA	SSA_RS06890	ATP-binding cassette domain-containing protein	28.9	8.2087	-0.552185	0.0963235	-0.328161	0.418238	-0.336586	0.296705	1414584	1416326	1743	reverse		YP_001035351.1	Defense mechanisms
SSA_1404	hypothetical protein	Protein of unknown function DUF419	SSA_RS06895	hypothetical protein	18.7075	9.70123	-0.557426	0.239044	0.142774	0.855836	0.743114	0.083562	1416414	1417085	672	reverse		YP_001035352.1	Function unknown
SSA_1405	cutC	Cytoplasmic copper homeostasis protein CutC	SSA_RS06900	copper homeostasis protein CutC	20.7175	13.2039	-0.48736	0.331111	0.348247	0.586316	0.627966	0.185049	1417120	1417755	636	reverse		YP_001035353.1	Inorganic ion transport and metabolism
SSA_1406	histone acetyltransferase HPA2-like acetyltransferase	hypothetical protein	SSA_RS06905	GNAT family N-acetyltransferase	14.275	5.25681	-0.363701	0.470239	0.33576	0.550538	0.877282	0.0344099	1417817	1418677	861	reverse		YP_001035354.1	Cell envelope biogenesis, outer membrane
SSA_1408	hypothetical protein	hypothetical protein	SSA_RS06910	hypothetical protein	304.127	19.2167	-0.13923	0.587701	-0.0587852	0.898327	0.403344	0.0383748	1418768	1419367	600	reverse		YP_001035355.1
SSA_1409	rmlB	dTDP-glucose 4,6-dehydratase (EC 4.2.1.46)	SSA_RS06915	dTDP-glucose 4,6-dehydratase	695.053	100.548	0.330191	0.0444037	0.128875	0.580966	0.151088	0.344713	1419571	1420617	1047	reverse	4.2.1.46 0.0	YP_001035356.1	Cell envelope biogenesis, outer membrane
SSA_1410	rmlC	dTDP-4-dehydrorhamnose 3,5-epimerase (EC 5.1.3.13)	SSA_RS06920	dTDP-4-dehydrorhamnose 3,5-epimerase	622.497	118.7	0.432769	0.0411609	0.262986	0.236072	0.226009	0.262108	1420855	1421448	594	reverse		YP_001035357.1	Cell envelope biogenesis, outer membrane
SSA_1411	rmlA	Glucose-1-phosphate thymidylyltransferase (EC 2.7.7.24)	SSA_RS06925	glucose-1-phosphate thymidylyltransferase RfbA	503.77	55.4058	0.378999	0.0313103	0.209351	0.25027	0.0439167	0.806234	1421453	1422322	870	reverse	2.7.7.24 9e-150	YP_001035358.1	Cell envelope biogenesis, outer membrane
SSA_1412	hypothetical protein	N/A	N/A	N/A	23.6525	8.34569	-0.0880839	N/A	-0.21848	0.806785	-0.458052	0.590723	1422356	1422457	102	reverse		YP_001035359.1
SSA_1413	GufA-like protein	Metal transporter, ZIP family	SSA_RS06930	ZIP family metal transporter	119.042	38.9326	-0.302761	0.373815	-0.325128	0.421208	-0.917542	0.000648962	1422457	1423281	825	reverse		YP_001035360.1	Inorganic ion transport and metabolism
SSA_1414	hypothetical protein	N/A	SSA_RS06935	8-oxo-dGTP diphosphatase	27.0975	26.7974	-0.824527	0.0665967	0.0701864	0.959088	-0.0353192	0.964226	1423304	1423774	471	reverse	3.6.1.- 2e-25	YP_001035361.1	Nucleotide transport and metabolism
SSA_1415	oxidoreductase	Glycine/D-amino acid oxidases family	SSA_RS06940	FAD-binding oxidoreductase	42.985	31.8579	-0.486752	0.352259	-0.022792	0.98194	-0.363802	0.51633	1423776	1424870	1095	reverse		YP_001035362.1	Amino acid transport and metabolism
SSA_1416	hypothetical protein	GTP cyclohydrolase 1 type 2 homolog YbgI	SSA_RS06945	Nif3-like dinuclear metal center hexameric protein	54.35	26.5558	-0.509435	0.185932	-0.0535281	0.942434	-0.390683	0.333768	1424882	1425679	798	reverse		YP_001035363.1	Function unknown
SSA_1417	SAM-dependent methyltransferase	tRNA (adenine(22)-N(1))-methyltransferase (EC 2.1.1.217)	SSA_RS06950	tRNA (adenine(22)-N(1))-methyltransferase TrmK	88.1625	30.4008	-0.279255	0.423035	-0.389586	0.267854	-0.782021	0.007199	1425666	1426355	690	reverse		YP_001035364.1	General function prediction only
SSA_1418	glutathione S-transferase	Glutathione S-transferase, Streptococcal type (EC 2.5.1.18)	SSA_RS06955	glutathione-dependent disulfide-bond oxidoreductase	388.235	16.6731	0.00640572	0.985411	0.164188	0.364845	0.550882	0.000190702	1426501	1427289	789	reverse		YP_001035365.1	Posttranslational modification, protein turnover, chaperones
SSA_1419	dnaD	Chromosome replication initiation protein DnaD	SSA_RS06960	DnaD domain-containing protein	340.017	59.2818	0.213944	0.376407	0.200662	0.404622	0.532088	0.00470664	1427357	1428037	681	reverse		YP_001035366.1	DNA replication, recombination, and repair
SSA_1420	metA	Homoserine O-succinyltransferase (EC 2.3.1.46)	SSA_RS06965	homoserine O-succinyltransferase	506.587	97.8343	0.111911	0.689261	0.00461096	0.991234	0.205646	0.335562	1428046	1428987	942	reverse	2.3.1.46 6e-144	YP_001035367.1	Amino acid transport and metabolism
SSA_1421	apt	Adenine phosphoribosyltransferase (EC 2.4.2.7)	SSA_RS06970	adenine phosphoribosyltransferase	885.918	78.5959	-0.0736295	0.791003	-0.368744	0.0798788	-0.340204	0.0770032	1429135	1429647	513	reverse	2.4.2.7 1e-90	YP_001035368.1	Nucleotide transport and metabolism
SSA_1422	hypothetical protein	hypothetical protein	N/A	N/A	157.43	20.6243	0.133591	0.766826	0.338927	0.361677	0.434698	0.199302	1429744	1429917	174	reverse		YP_001035369.1
SSA_1423	recJ	Single-stranded-DNA-specific exonuclease RecJ	SSA_RS06975	single-stranded-DNA-specific exonuclease RecJ	155.13	19.6391	0.082619	0.75302	0.0500496	0.864748	0.312998	0.039221	1429923	1432145	2223	reverse	3.1.-.- 0.0	YP_001035370.1	DNA replication, recombination, and repair
SSA_1424	hydrolase	Predicted hydrolase	SSA_RS06980	HD domain-containing protein	129.377	17.9307	-0.0245227	0.961696	0.2123	0.440653	0.348255	0.0833767	1432251	1432841	591	reverse		YP_001035371.1	General function prediction only
SSA_1428	hypothetical protein	hypothetical protein	SSA_RS06990	methyltransferase domain-containing protein	121.898	15.8685	0.239238	0.376407	0.341675	0.13038	0.262746	0.243374	1434000	1434710	711	reverse		YP_001035372.1	Coenzyme metabolism
SSA_1429	hypothetical protein	Short-chain dehydrogenase	SSA_RS06995	SDR family oxidoreductase	124.933	12.9628	0.24011	0.354527	0.300879	0.156989	0.293769	0.126847	1434717	1435472	756	reverse		YP_001035373.1	General function prediction only
SSA_1430	elaC	Ribonuclease Z (EC 3.1.26.11)	SSA_RS07000	ribonuclease Z	119.475	24.3509	0.287016	0.225074	0.252147	0.343766	0.386033	0.0241429	1435469	1436398	930	reverse	3.1.26.11 3e-147	YP_001035374.1	General function prediction only
SSA_1431	hypothetical protein	Cystathionine beta-lyase (EC 4.4.1.8) (EC 4.4.1.1)	SSA_RS07005	hypothetical protein	91.7725	18.643	0.00470664	0.996378	0.0811028	0.85772	0.31293	0.171685	1436409	1437092	684	reverse	4.4.1.8 1e-55	YP_001035375.1
SSA_1432	hflX	Ribosome LSU-associated GTP-binding protein HflX	SSA_RS07010	GTPase HflX	126.528	16.231	-0.0288603	0.93406	-0.140823	0.568532	-0.0180124	0.929638	1437025	1438263	1239	reverse		YP_001035376.1	General function prediction only
SSA_1433	miaA	tRNA dimethylallyltransferase (EC 2.5.1.75)	SSA_RS07015	tRNA (adenosine(37)-N6)-dimethylallyltransferase MiaA	110.263	6.61811	-0.0380954	0.919389	-0.298015	0.187055	-0.208977	0.322593	1438295	1439179	885	reverse	2.5.1.8 2e-115	YP_001035377.1	Translation, ribosomal structure and biogenesis
SSA_1434	hypothetical protein	Uncharacterized protein SPy0919	SSA_RS07020	DUF3042 family protein	3206.39	712.089	-0.276877	0.312156	0.232253	0.527444	0.583032	0.00544064	1439262	1439432	171	forward		YP_001035378.1
SSA_1435	hypothetical protein	hypothetical protein	SSA_RS07030	hypothetical protein	158.43	9.73075	0.0401707	0.922948	-0.0926371	0.796921	0.224057	0.33781	1440113	1440574	462	reverse		YP_001035379.1
SSA_1436	hypothetical protein	Transcriptional regulator, YafY family	SSA_RS07035	YafY family transcriptional regulator	85.8675	13.013	0.327171	0.222543	0.276118	0.325209	0.65178	0.00353453	1440561	1441487	927	reverse		YP_001035380.1	Transcription
SSA_1438	acetyltransferase	Histone acetyltransferase HPA2 and related acetyltransferases	SSA_RS07040	GNAT family N-acetyltransferase	71.275	9.16403	0.394587	0.230849	0.76013	0.0040266	1.10978	4.20566e-06	1441504	1441974	471	reverse		YP_001035381.1	General function prediction only
SSA_1439	hisK	Histidinol-phosphatase (EC 3.1.3.15)	SSA_RS07045	hypothetical protein	72.78	9.05859	0.618778	0.00789745	0.778144	0.000693338	1.41161	2.24294e-14	1441986	1442735	750	reverse		YP_001035382.1	Amino acid transport and metabolism / General function prediction only
SSA_1440	hisE	Phosphoribosyl-ATP pyrophosphatase (EC 3.6.1.31)	SSA_RS07050	phosphoribosyl-ATP diphosphatase	75.06	13.9166	0.155062	0.741517	0.468544	0.172405	1.1148	3.10819e-05	1442769	1443083	315	reverse	3.6.1.31 2e-26	YP_001035383.1	Amino acid transport and metabolism
SSA_1441	hisI	Phosphoribosyl-AMP cyclohydrolase (EC 3.5.4.19)	SSA_RS07055	phosphoribosyl-AMP cyclohydrolase	18.8925	1.4933	0.32415	0.549017	0.477334	0.388796	-0.0709768	0.908405	1443201	1443545	345	reverse	3.5.4.19 2e-37	YP_001035384.1
SSA_1442	hisF	Imidazole glycerol phosphate synthase cyclase subunit	SSA_RS07060	imidazole glycerol phosphate synthase subunit HisF	14.635	5.35084	0.00839786	0.995429	0.0755656	0.933643	0.26955	0.602136	1443545	1444303	759	reverse	4.1.3.- 3e-116	YP_001035385.1	Amino acid transport and metabolism
SSA_1443	hisA	Phosphoribosylformimino-5-aminoimidazole carboxamide ribotide isomerase (EC 5.3.1.16)	SSA_RS07065	1-(5-phosphoribosyl)-5-[(5- phosphoribosylamino)methylideneamino]imidazole-4- carboxamide isomerase	12.3	3.72939	0.351507	0.478935	0.277343	0.685025	0.198894	0.721388	1444306	1445034	729	reverse	5.3.1.16 6e-95	YP_001035386.1	Amino acid transport and metabolism
SSA_1444	hisH	Imidazole glycerol phosphate synthase amidotransferase subunit HisH	SSA_RS07070	imidazole glycerol phosphate synthase subunit HisH	10.4225	1.97733	0.226801	0.698318	0.276696	0.683922	0.440352	0.403166	1445006	1445629	624	reverse	2.4.2.- 1e-70	YP_001035387.1	Amino acid transport and metabolism
SSA_1445	hisB	Imidazoleglycerol-phosphate dehydratase (EC 4.2.1.19)	SSA_RS07075	imidazoleglycerol-phosphate dehydratase HisB	14.4825	3.15924	0.233304	0.673094	0.416992	0.454283	0.419201	0.390481	1445664	1446248	585	reverse	4.2.1.19 2e-92	YP_001035388.1
SSA_1446	hisD	Histidinol dehydrogenase (EC 1.1.1.23)	SSA_RS07080	histidinol dehydrogenase	12.55	4.47978	0.20781	0.681859	0.651705	0.0775041	0.395081	0.313758	1446260	1447552	1293	reverse	1.1.1.23 0.0	YP_001035389.1
SSA_1447	hisG	ATP phosphoribosyltransferase (EC 2.4.2.17) => HisGs	SSA_RS07085	ATP phosphoribosyltransferase	9.3175	5.72459	0.082268	0.908427	0.369859	0.573571	0.50568	0.382615	1447549	1448193	645	reverse	2.4.2.17 1e-97	YP_001035390.1	Amino acid transport and metabolism
SSA_1448	hisZ	ATP phosphoribosyltransferase regulatory subunit (EC 2.4.2.17)	SSA_RS07090	ATP phosphoribosyltransferase regulatory subunit	8.22	0.98231	0.618751	0.146212	0.706524	0.107114	0.689087	0.153272	1448190	1449179	990	reverse		YP_001035391.1	Amino acid transport and metabolism
SSA_1449	hisC	Histidinol-phosphate aminotransferase (EC 2.6.1.9)	SSA_RS07095	histidinol-phosphate transaminase	17.5675	5.16548	0.0804153	0.884655	0.30586	0.511896	-0.140072	0.743802	1449235	1450293	1059	reverse	2.6.1.9 8e-133	YP_001035392.1	Amino acid transport and metabolism
SSA_1450	hypothetical protein	hypothetical protein	SSA_RS07100	DUF4298 domain-containing protein	139.595	56.216	-0.531703	0.133895	0.0252553	0.980317	-0.339858	0.341133	1450767	1451072	306	reverse		YP_001035393.1
SSA_1451	rexA	ATP-dependent helicase/nuclease AddAB, subunit A	SSA_RS07105	helicase-exonuclease AddAB subunit AddA	97.4275	34.8676	-0.20167	0.563685	0.118235	0.774596	-0.0389291	0.892271	1451106	1454780	3675	reverse		YP_001035394.1	DNA replication, recombination, and repair
SSA_1452	rexB	ATP-dependent helicase/nuclease AddAB, subunit B	SSA_RS07110	ATP-dependent nuclease subunit B	81.87	15.5837	-0.152221	0.582279	0.0266089	0.956895	-0.0464261	0.834943	1454777	1458058	3282	reverse		YP_001035395.1	DNA replication, recombination, and repair
SSA_1453	hypothetical protein	hypothetical protein	SSA_RS07115	hypothetical protein	110.345	23.2262	0.105457	0.812533	-0.0317626	0.968575	0.0924417	0.785076	1458259	1458570	312	reverse		YP_001035396.1
SSA_1454	hypothetical protein	Membrane associated protein	SSA_RS07120	DUF4300 family protein	105.938	25.364	0.168229	0.587701	0.130211	0.685025	0.146781	0.520174	1458617	1459462	846	reverse		YP_001035397.1
SSA_1455	hypothetical protein	hypothetical protein	SSA_RS07125	ClbS/DfsB family four-helix bundle protein	88.2	18.6058	0.0893838	0.818201	0.0878048	0.840612	-0.0602543	0.833684	1459496	1460038	543	reverse		YP_001035398.1	Function unknown
SSA_1456	hypothetical protein	hypothetical protein	SSA_RS07135	AbrB family transcriptional regulator	110.433	31.4412	-0.362913	0.377305	-0.307151	0.476455	-0.643473	0.0583221	1460475	1460711	237	reverse		YP_001035400.1
SSA_1457	dexB	Neopullulanase (EC 3.2.1.135)	SSA_RS07140	neopullulanase	24.765	7.13833	0.353516	0.287043	0.667081	0.0164837	-0.988654	0.000648962	1460847	1462601	1755	reverse	3.2.1.135 0.0	YP_001035401.1	Carbohydrate transport and metabolism
SSA_1458	hypothetical protein	putative phosphotransferase	SSA_RS07145	phosphotransferase	43.3775	8.17976	-0.426427	0.235581	0.0580377	0.920159	0.0104548	0.976006	1462831	1463709	879	reverse		YP_001035402.1	General function prediction only
SSA_1459	23S rRNA (uracil-5-)-methyltransferase RumA	23S rRNA (uracil(1939)-C(5))-methyltransferase (EC 2.1.1.190)	SSA_RS07155	23S rRNA (uracil(1939)-C(5))-methyltransferase RlmD	63.8625	8.30934	-0.152769	0.607889	-0.104171	0.759723	-0.129315	0.56712	1464473	1465843	1371	reverse	2.1.1.- 0.0	YP_001035404.1	Translation, ribosomal structure and biogenesis
SSA_1460	LytR family transcriptional regulator	Cell envelope-associated transcriptional attenuator LytR-CpsA-Psr, subfamily F1	SSA_RS07160	LCP family protein	192.94	29.2439	0.188972	0.377073	0.650735	1.25952e-06	1.10428	4.44176e-20	1465928	1467277	1350	reverse		YP_001035405.1	Transcription
SSA_1462	pheA	Prephenate dehydratase (EC 4.2.1.51)	SSA_RS07165	prephenate dehydratase	138.638	18.2444	0.236792	0.33853	0.571554	0.000456561	0.805475	1.47143e-07	1467296	1468129	834	reverse	4.2.1.51 4e-110	YP_001035406.1	Amino acid transport and metabolism
SSA_1463	aroK	Shikimate kinase I (EC 2.7.1.71)	SSA_RS07170	shikimate kinase	160.5	30.8411	0.00330106	0.997905	0.408615	0.0767692	0.433939	0.0344724	1468126	1468602	477	reverse	2.7.1.71 5e-44	YP_001035407.1	Amino acid transport and metabolism
SSA_1464	aroA	3-phosphoshikimate 1-carboxyvinyltransferase (EC 2.5.1.19)	SSA_RS07175	3-phosphoshikimate 1-carboxyvinyltransferase	132.332	32.7136	0.0831032	0.793496	0.433764	0.0500632	0.553366	0.00189676	1468595	1469878	1284	reverse	2.5.1.19 0.0	YP_001035408.1	Amino acid transport and metabolism
SSA_1465	hypothetical protein	Transcriptional regulator	SSA_RS07180	YlbF/YmcA family competence regulator	437.4	78.3793	0.0407367	0.925524	0.31793	0.254393	0.433099	0.0407236	1470010	1470348	339	reverse		YP_001035409.1	Function unknown
SSA_1466	tyrA	Prephenate dehydrogenase (EC 1.3.1.12)	SSA_RS07185	prephenate dehydrogenase	217.405	41.638	0.0867154	0.745111	0.394617	0.0211139	0.680508	2.63686e-06	1470367	1471473	1107	reverse	1.3.1.12 7e-143	YP_001035410.1	Amino acid transport and metabolism
SSA_1467	aroC	Chorismate synthase (EC 4.2.3.5)	SSA_RS07190	chorismate synthase	194.733	55.9776	0.196381	0.449294	0.443829	0.0249177	0.73111	2.29982e-05	1471489	1472655	1167	reverse	4.2.3.5 4e-176	YP_001035411.1
SSA_1468	aroB	3-dehydroquinate synthase (EC 4.2.3.4)	SSA_RS07195	3-dehydroquinate synthase	148.875	20.6268	0.137015	0.574217	0.293561	0.0885548	0.608187	3.62717e-05	1472747	1473814	1068	reverse	4.2.3.4 8e-154	YP_001035412.1	Amino acid transport and metabolism
SSA_1469	aroE	Shikimate/quinate 5-dehydrogenase I beta (EC 1.1.1.282)	SSA_RS07200	shikimate dehydrogenase	180.68	25.8285	-0.0179577	0.96301	0.126734	0.607443	0.275651	0.12577	1473825	1474679	855	reverse	1.1.1.25 9e-94	YP_001035413.1	Amino acid transport and metabolism
SSA_1470	aroD	3-dehydroquinate dehydratase I (EC 4.2.1.10)	SSA_RS07205	type I 3-dehydroquinate dehydratase	424.77	37.0201	0.197639	0.353886	-0.0609512	0.855836	-0.15299	0.393446	1474669	1475346	678	reverse	4.2.1.10 4e-99	YP_001035414.1
SSA_1471	hypothetical protein	Putative ribosomal RNA large subunit methyltransferase YwbD	SSA_RS07210	class I SAM-dependent rRNA methyltransferase	395.885	31.3134	-0.000520197	0.999345	-0.156453	0.573481	-0.127592	0.525181	1475343	1476506	1164	reverse		YP_001035415.1	General function prediction only
SSA_1472	hypothetical protein	hypothetical protein	N/A	N/A	125.938	17.6214	0.0544114	0.927331	0.196337	0.697513	0.145613	0.714017	1476847	1477017	171	reverse		YP_001035416.1
SSA_1473	hypothetical protein	hypothetical protein	SSA_RS07215	HlyD family efflux transporter periplasmic adaptor subunit	105.772	13.4205	0.172058	0.721411	0.184367	0.718357	0.294271	0.406546	1477091	1477282	192	reverse		YP_001035417.1
SSA_1474	lipoprotein	hypothetical protein	SSA_RS07220	Csa1 family protein	47.67	8.19155	0.450322	0.146212	0.485337	0.0973396	0.809706	0.00100554	1477429	1478103	675	reverse		YP_001035418.1
SSA_1475	hypothetical protein	hypothetical protein	SSA_RS07225	hypothetical protein	17.85	5.24048	0.694654	0.143094	0.625671	0.327479	1.59527	0.00329923	1478337	1478483	147	reverse		YP_001035419.1
SSA_1476	phosphoglycerol transferase alkaline phosphatasesuperfamily protein	Lipoteichoic acid synthase LtaS Type IIc	SSA_RS07230	LTA synthase family protein	417.025	72.3678	0.235771	0.2828	0.148408	0.581934	0.598409	0.000349544	1478585	1480780	2196	forward		YP_001035420.1	Cell envelope biogenesis, outer membrane
SSA_1477	transposase	Integrase	N/A	N/A	4.955	3.42989	-0.154541	N/A	0.303604	0.71078	0.143482	0.879018	1480908	1481246	339	forward		YP_001035421.1	DNA replication, recombination, and repair
SSA_1478	transposase	hypothetical protein	N/A	N/A	3.5775	3.01945	0.0401364	N/A	0.527772	N/A	0.457571	0.633805	1481301	1481456	156	forward		YP_001035422.1
SSA_1479	transposase	Mobile element protein	N/A	N/A	2.405	1.98295	0.18254	N/A	0.102157	0.930802	1.08439	0.140716	1481592	1482221	630	forward		YP_001035423.1	DNA replication, recombination, and repair
SSA_1480	hypothetical protein	hypothetical protein	SSA_RS07240	alpha/beta hydrolase	9.4625	2.09745	0.299384	0.58111	-0.0546969	0.964217	0.0590143	0.920156	1482322	1483173	852	reverse	3.4.11.5 2e-12	YP_001035424.1	General function prediction only
SSA_1481	FmtA-like protein	Beta-lactamase class C-like and penicillin binding proteins (PBPs) superfamily	SSA_RS07245	serine hydrolase	7.6325	2.63846	0.116563	0.839902	-0.143771	0.835434	0.165888	0.725077	1483188	1484984	1797	reverse	3.5.2.6 1e-18	YP_001035425.1	Defense mechanisms
SSA_1482	pulI	Predicted glycogen debranching enzyme (pullulanase-like, but lacking signal peptide)	SSA_RS07250	type I pullulanase	217.433	52.3461	-0.493161	0.0338257	-0.215738	0.474082	-0.429538	0.0381555	1485311	1487608	2298	reverse	3.2.1.41 0.0	YP_001035426.1	Carbohydrate transport and metabolism
SSA_1483	lipid kinase	Transcription regulator [contains diacylglycerol kinase catalytic domain]	SSA_RS07255	diacylglycerol kinase family lipid kinase	162.82	66.0774	-0.471189	0.102256	-0.24895	0.511347	-0.486754	0.106543	1487632	1488582	951	reverse		YP_001035427.1	Lipid metabolism / General function prediction only
SSA_1484	ligA	DNA ligase (NAD(+)) (EC 6.5.1.2)	SSA_RS07260	NAD-dependent DNA ligase LigA	244.477	38.6704	-0.433245	0.0148427	-0.552987	0.00718278	-1.01111	1.27533e-12	1488592	1490550	1959	reverse	6.5.1.2 0.0	YP_001035428.1	DNA replication, recombination, and repair
SSA_1485	ccl	Substrate-specific component QueT (COG4708) of predicted queuosine-regulated ECF transporter	SSA_RS07265	queuosine transporter QueT	514.543	50.6473	-1.08548	2.34491e-10	-1.01204	1.01012e-08	-1.48315	4.28011e-21	1490656	1491171	516	reverse		YP_001035429.1	Function unknown
SSA_1486	mesH	GtrA family protein	SSA_RS07270	GtrA family protein	155.245	9.41466	-0.470608	0.100958	-0.637974	0.0224692	0.0201135	0.94478	1491334	1491774	441	forward		YP_001035430.1	Function unknown
SSA_1487	hypothetical protein	hypothetical protein	SSA_RS07275	B3/4 domain-containing protein	16.31	5.42793	-0.76497	0.0831254	-0.152284	0.849099	-0.170936	0.772402	1491845	1492552	708	reverse		YP_001035431.1	Function unknown
SSA_1488	multiple antibiotic resistance operon transcription repressor MarR	Uncharacterized transcriptional regulator YybA, MarR family	SSA_RS07280	MarR family transcriptional regulator	7.89	3.40356	-0.319022	N/A	-0.325555	0.683922	0.0384461	0.962938	1492570	1493019	450	reverse		YP_001035432.1	Transcription
SSA_1489	hypothetical protein	hypothetical protein	SSA_RS07285	hypothetical protein	60.6875	4.71204	-0.162153	0.640548	-0.344659	0.258116	-0.902972	9.99805e-05	1493140	1494150	1011	reverse		YP_001035433.1
SSA_1490	ribonuclease BN	Inner membrane protein YihY, formerly thought to be RNase BN	SSA_RS07290	ribonuclease BN	41.865	11.8092	-0.116958	0.806678	-0.165857	0.749728	-0.147028	0.665627	1494183	1495094	912	reverse		YP_001035434.1	Function unknown
SSA_1491	map	Methionine aminopeptidase (EC 3.4.11.18)	SSA_RS07295	methionyl aminopeptidase	314.628	19.8688	0.0556303	0.845016	-0.220028	0.33617	-0.487465	0.00327452	1495142	1495999	858	reverse	3.4.11.18 4e-129	YP_001035435.1	Translation, ribosomal structure and biogenesis
SSA_1492	hypothetical protein SpxR	Cytosolic protein containing multiple CBS domains	SSA_RS07300	CBS domain-containing protein	166.84	21.5024	0.0325769	0.912041	-0.0142506	0.974565	-0.166132	0.30103	1496021	1497316	1296	reverse		YP_001035436.1	Transcription
SSA_1493	hypothetical protein	Ribosomal-protein-S5p-alanine acetyltransferase (EC 2.3.1.128)	SSA_RS07305	GNAT family N-acetyltransferase	127.545	28.7423	-0.104979	0.770838	-0.035902	0.942434	-0.120905	0.627687	1497291	1497842	552	reverse		YP_001035437.1	Translation, ribosomal structure and biogenesis
SSA_1494	murZ	UDP-N-acetylglucosamine 1-carboxyvinyltransferase (EC 2.5.1.7)	SSA_RS07310	UDP-N-acetylglucosamine 1-carboxyvinyltransferase	238.26	42.24	-0.247711	0.212033	-0.379142	0.0321238	-0.764067	2.11375e-08	1497876	1499135	1260	reverse	2.5.1.7 0.0	YP_001035438.1	Cell envelope biogenesis, outer membrane
SSA_1495	metK	S-adenosylmethionine synthetase (EC 2.5.1.6)	SSA_RS07315	methionine adenosyltransferase	110.32	25.8506	-0.0180833	0.968653	0.466451	0.0238496	0.634827	0.000507509	1499381	1500571	1191	reverse	2.5.1.6 0.0	YP_001035439.1	Coenzyme metabolism
SSA_1496	hypothetical protein	N/A	SSA_RS07320	hypothetical protein	246.263	13.9276	-0.0103176	0.979812	0.242576	0.310068	0.342036	0.126028	1500835	1501266	432	reverse		YP_001035440.1
SSA_1497	comEB	dCMP deaminase (EC 3.5.4.12) @ Late competence protein ComEB	SSA_RS07325	dCMP deaminase	180.538	16.2233	0.0486473	0.895168	0.106622	0.74247	0.297283	0.126028	1501430	1501897	468	reverse	3.5.4.12 2e-77	YP_001035441.1	Nucleotide transport and metabolism
SSA_1498	rplT	LSU ribosomal protein L20p	SSA_RS07330	50S ribosomal protein L20	2359.78	429.449	-0.150875	0.550442	-0.769621	7.3697e-05	-1.53027	4.17768e-18	1502115	1502474	360	reverse		YP_001035442.1
SSA_1499	rpmI	LSU ribosomal protein L35p	SSA_RS07335	50S ribosomal protein L35	2910.63	775.592	-0.189347	0.494842	-0.711284	0.00144115	-1.53524	2.02329e-16	1502519	1502719	201	reverse		YP_001035443.1	Translation, ribosomal structure and biogenesis
SSA_1500	infC	Translation initiation factor 3	SSA_RS07340	translation initiation factor IF-3	2751.68	669.734	-0.398032	0.0665967	-0.949453	5.8885e-06	-1.91224	1.00454e-25	1502753	1503283	531	reverse		YP_001035444.1	Translation, ribosomal structure and biogenesis
SSA_1501	cmk	Cytidylate kinase (EC 2.7.4.25)	SSA_RS07345	(d)CMP kinase	428.755	71.6107	-0.219118	0.368044	-0.0404903	0.92773	-0.00862703	0.964369	1503457	1504134	678	reverse	2.7.4.14 1e-87	YP_001035445.1	Nucleotide transport and metabolism
SSA_1502	hypothetical protein	hypothetical protein	SSA_RS07350	LysM peptidoglycan-binding domain-containing protein	274.315	120.068	-0.313023	0.368044	0.117823	0.82073	0.439666	0.161143	1504144	1504581	438	reverse		YP_001035446.1
SSA_1503	fer	Ferredoxin	SSA_RS07355	ferredoxin	246.452	113.781	-0.347273	0.419204	0.0699395	0.920159	0.334057	0.353322	1504621	1504824	204	forward		YP_001035447.1	Energy production and conversion
SSA_1504	hypothetical protein	Conjugation pore forming protein EbsA	SSA_RS07360	EbsA family protein	339.043	131.717	-0.502523	0.099032	-0.0670982	0.910002	-0.0233411	0.945316	1504821	1505309	489	reverse		YP_001035448.1
SSA_1505	hypothetical protein	hypothetical protein	SSA_RS07365	sulfatase-like hydrolase/transferase	163.053	15.8476	0.11726	0.636355	0.0471716	0.879405	-0.0937834	0.593499	1505389	1507917	2529	reverse		YP_001035449.1	Cell envelope biogenesis, outer membrane
SSA_1506	rgpFc	hypothetical protein	SSA_RS07370	LPS biosynthesis protein	204.442	10.0153	0.12367	0.550994	-0.0803661	0.803837	-0.403975	0.00193411	1507914	1509584	1671	reverse		YP_001035450.1	Cell envelope biogenesis, outer membrane
SSA_1507	rgpD	ABC-transporter (ATP-binding protein) -possibly involved in cell wall localization and side chain formation of rhamnose-glucose polysaccharide	SSA_RS07375	ABC transporter ATP-binding protein	228.317	30.5105	0.10874	0.612682	0.244666	0.182707	0.199483	0.156301	1509601	1510806	1206	reverse	3.6.3.38 1e-166	YP_001035451.1	Carbohydrate transport and metabolism / Cell envelope biogenesis, outer membrane
SSA_1508	rgpC	rhamnose-containing polysacharide translocation permease	SSA_RS07380	ABC transporter permease	190.805	22.5856	0.0442387	0.88265	0.273512	0.239606	0.315761	0.0446481	1510806	1511612	807	reverse		YP_001035452.1	Carbohydrate transport and metabolism / Cell envelope biogenesis, outer membrane
SSA_1509	rgpB	Alpha-L-Rha alpha-1,3-L-rhamnosyltransferase (EC 2.4.1.-)	SSA_RS07385	glycosyltransferase family 2 protein	200.99	33.7318	-0.00975428	0.978984	0.343446	0.0753092	0.27977	0.0767184	1511618	1512553	936	reverse	2.4.1.- 6e-102	YP_001035453.1	Cell envelope biogenesis, outer membrane
SSA_1510	rgpA	Alpha-D-GlcNAc alpha-1,2-L-rhamnosyltransferase (EC 2.4.1.-)	SSA_RS07390	glycosyltransferase family 1 protein	344.597	21.5584	-0.0506374	0.840276	0.142184	0.474098	-0.0444935	0.805932	1512550	1513698	1149	reverse		YP_001035454.1	Cell envelope biogenesis, outer membrane
SSA_1511	glycosyltransferase	Glycosyltransferase	SSA_RS07395	glycosyltransferase family 4 protein	204.385	21.5401	0.121336	0.626309	0.269408	0.106636	0.312862	0.012403	1513812	1515059	1248	reverse		YP_001035455.1	Cell envelope biogenesis, outer membrane
SSA_1512	hypothetical protein	hypothetical protein	SSA_RS07400	DUF2142 domain-containing protein	151.873	26.0981	0.086366	0.806678	0.267671	0.146593	0.0986089	0.582492	1515063	1516298	1236	reverse		YP_001035456.1	Function unknown
SSA_1513	rgpF	hypothetical protein	SSA_RS07405	glycosyltransferase	94.3325	29.5968	0.032651	0.948995	0.184324	0.528275	0.0706038	0.78498	1516357	1519338	2982	reverse	2.4.1.- 5e-29	YP_001035457.1	Cell envelope biogenesis, outer membrane
SSA_1514	cell-wall biogenesis glycosyltransferase	hypothetical protein	SSA_RS07410	glycosyltransferase	131.075	15.133	0.295149	0.348222	0.192794	0.552064	-0.298787	0.10999	1519363	1520142	780	reverse		YP_001035458.1	Cell envelope biogenesis, outer membrane
SSA_1515	hypothetical protein	DNA for glycosyltransferase, lytic transglycosylase, dTDP-4-rhamnose reductase, complete cds	SSA_RS07415	DUF2304 domain-containing protein	117.845	17.339	0.341979	0.33602	0.308409	0.296332	-0.242781	0.375624	1520132	1520491	360	reverse		YP_001035459.1
SSA_1516	cell-wall biogenesis glycosyltransferase	Glycosyltransferase involved in cell wall biogenesis; Glycosyl transferase, group 2 family	SSA_RS07420	glycosyltransferase family 2 protein	128.768	13.1611	0.165393	0.589796	0.206703	0.386127	-0.263614	0.224413	1520491	1521195	705	reverse		YP_001035460.1	General function prediction only
SSA_1517	cpsIaJ	hypothetical protein	SSA_RS07425	glycosyltransferase	77.6725	18.5894	0.00425458	0.997628	0.167309	0.623973	-0.386701	0.15919	1521204	1522175	972	reverse		YP_001035461.1	Cell envelope biogenesis, outer membrane
SSA_1518	rgpE	Glycosyl transferase	SSA_RS07430	glycosyltransferase family 2 protein	67.145	10.3629	-0.252991	0.416327	0.16285	0.683922	-0.236716	0.3355	1522202	1523149	948	reverse		YP_001035462.1	Cell envelope biogenesis, outer membrane
SSA_1519	polysaccharide/teichoic acid transporter	Heteropolysaccharide repeat unit export protein	SSA_RS07435	lipopolysaccharide biosynthesis protein	163.718	25.8321	-0.312245	0.239044	-0.29839	0.376387	-0.721288	0.000656292	1523157	1524431	1275	reverse		YP_001035463.1	General function prediction only
SSA_1520	tuf	Translation elongation factor Tu	SSA_RS07440	elongation factor Tu	14354.1	4076.36	0.309334	0.229076	0.041943	0.942434	0.0551267	0.831153	1524747	1525943	1197	reverse	3.6.5.3 0.0	YP_001035464.1	Translation, ribosomal structure and biogenesis
SSA_1521	ppc	Phosphoenolpyruvate carboxylase (EC 4.1.1.31)	SSA_RS07445	phosphoenolpyruvate carboxylase	360.31	59.9166	0.242711	0.206727	0.310461	0.135971	0.454223	0.00247878	1526199	1529045	2847	reverse	4.1.1.31 0.0	YP_001035465.1	Energy production and conversion
SSA_1522	ftsW	FtsW-like protein YlaO	SSA_RS07450	FtsW/RodA/SpoVE family cell cycle protein	281.918	13.7309	0.00688244	0.985669	-0.168232	0.44304	-0.0738218	0.707034	1529092	1530324	1233	reverse		YP_001035466.1
SSA_1523	basA	Glutathione peroxidase (EC 1.11.1.9) @ Thioredoxin peroxidase (EC 1.11.1.15)	SSA_RS07455	glutathione peroxidase	97.0475	25.2062	-0.348663	0.328121	-0.247125	0.537582	0.105277	0.78498	1530479	1530952	474	forward	1.11.1.9 6e-41	YP_001035467.1	Posttranslational modification, protein turnover, chaperones
SSA_1525	1,4-beta-N-acetylmuramidase	Lyzozyme M1 (1,4-beta-N-acetylmuramidase) (EC 3.2.1.17)	SSA_RS07460	N-acetylmuramoyl-L-alanine amidase	817.725	40.2188	0.183276	0.488762	0.0805059	0.809591	-0.044763	0.847898	1531158	1532015	858	forward	3.5.1.28 6e-82	YP_001035468.1	Cell envelope biogenesis, outer membrane
SSA_1526	hypothetical protein	FIG028593: membrane protein	SSA_RS07465	DUF368 domain-containing protein	112.823	23.0987	-0.175985	0.610152	-0.455687	0.10446	-0.253766	0.368734	1532134	1533006	873	forward		YP_001035469.1
SSA_1527	ebsC	Cys-tRNA(Pro) deacylase YbaK	SSA_RS07470	aminoacyl-tRNA deacylase	162.56	38.354	-0.139992	0.712566	-0.516894	0.0802193	-0.417897	0.122775	1532999	1533484	486	forward		YP_001035470.1	Function unknown
SSA_1528	gpm	Phosphoglycerate mutase family 5	SSA_RS07475	histidine phosphatase family protein	133.897	26.9568	-0.0617298	0.869865	-0.326236	0.308478	-0.161545	0.547256	1533547	1534182	636	forward	5.4.2.1 7e-77	YP_001035471.1	Carbohydrate transport and metabolism
SSA_1529	lysS	Lysyl-tRNA synthetase (class II) (EC 6.1.1.6)	SSA_RS07480	lysine--tRNA ligase	463.475	66.3331	-0.0772084	0.756751	-0.254117	0.184336	-0.222603	0.200999	1534283	1535773	1491	forward	6.1.1.6 0.0	YP_001035472.1	Translation, ribosomal structure and biogenesis
SSA_1530	peptide ABC transporter permease	ABC-type antimicrobial peptide transport system, permease component	SSA_RS07485	ABC transporter permease	318.05	43.4577	-0.00774398	0.982795	-0.069083	0.820175	-0.156131	0.288742	1535872	1537140	1269	reverse		YP_001035473.1	Defense mechanisms
SSA_1531	salX	ABC-type antimicrobial peptide transport system, ATPase component	SSA_RS07490	ABC transporter ATP-binding protein	319.915	42.4595	0.186978	0.39304	0.137492	0.534744	-0.0184718	0.921769	1537140	1537838	699	reverse		YP_001035474.1	Defense mechanisms
SSA_1532	acrA	ABC transporter, RND-adapter-like protein	SSA_RS07495	efflux RND transporter periplasmic adaptor subunit	281.817	20.3418	0.235054	0.21226	0.103268	0.646963	-0.318606	0.0154649	1537822	1538985	1164	reverse		YP_001035475.1	Cell envelope biogenesis, outer membrane
SSA_1533	gor	Glutathione reductase (EC 1.8.1.7)	SSA_RS07500	glutathione-disulfide reductase	207.875	36.2443	-0.0652516	0.814353	0.151846	0.608666	0.422464	0.0105962	1539003	1540544	1542	forward	1.8.1.7 0.0	YP_001035476.1	Energy production and conversion
SSA_1535	hypothetical protein	hypothetical protein	SSA_RS07505	cyclase family protein	26.645	4.55761	-0.0223232	0.974285	0.501889	0.166211	0.732174	0.0189689	1540819	1541550	732	reverse		YP_001035477.1	General function prediction only
SSA_1536	bioY	Substrate-specific component BioY of biotin ECF transporter	SSA_RS07510	biotin transporter BioY	88.8825	30.8095	-0.790955	0.0120433	-1.26794	7.62302e-06	-0.406929	0.17898	1541935	1542567	633	forward		YP_001035478.1	General function prediction only
SSA_1537	hypothetical protein	bacterial seryl-tRNA synthetase related	SSA_RS07515	hypothetical protein	520.788	75.6654	0.137062	0.663591	0.48451	0.0470919	0.265334	0.237563	1542592	1542804	213	reverse		YP_001035479.1	Function unknown
SSA_1538	hypothetical protein	hypothetical protein	SSA_RS07520	hypothetical protein	217.31	18.5623	-0.204487	0.549017	0.126139	0.71078	0.981017	7.03322e-09	1542895	1543251	357	forward		YP_001035480.1
SSA_1540	hypothetical protein	hypothetical protein	SSA_RS07525	CHY zinc finger	82.1925	14.0678	0.157544	0.712203	0.0990181	0.851684	-0.546865	0.0729588	1543278	1543631	354	reverse		YP_001035481.1	Function unknown
SSA_1541	U32 family peptidase	Uncharacterized protease YrrO	SSA_RS07530	protease	137.87	26.7378	-0.296999	0.211539	-0.0295299	0.959088	-0.111347	0.594612	1543674	1544963	1290	reverse	3.4.-.- 0.0	YP_001035482.1
SSA_1542	U32 family peptidase	peptidase, U32 family small subunit [C1]	SSA_RS07535	peptidase U32	329.74	29.0574	-0.0934982	0.782574	-0.169205	0.603515	0.0974531	0.718917	1545188	1546159	972	reverse		YP_001035483.1	Coenzyme metabolism
SSA_1543	hypothetical protein	hypothetical protein	SSA_RS07540	DUF3270 domain-containing protein	1947.91	140.486	-0.13492	0.568772	-0.268983	0.143984	0.252134	0.260378	1546248	1546550	303	forward		YP_001035484.1
SSA_1544	hypothetical protein	hypothetical protein	SSA_RS07545	YtxH domain-containing protein	582.668	25.0881	0.174004	0.395249	0.213172	0.269078	0.455565	0.00403651	1546677	1547159	483	reverse		YP_001035485.1
SSA_1545	hypothetical protein	General stress protein	SSA_RS07550	DUF948 domain-containing protein	458.608	60.3428	0.377519	0.0368187	0.309885	0.118226	0.494014	0.00135299	1547175	1547573	399	reverse		YP_001035486.1	General function prediction only
SSA_1546	lgt	Prolipoprotein diacylglyceryl transferase	SSA_RS07555	prolipoprotein diacylglyceryl transferase	447.93	55.6469	0.118707	0.611422	0.176882	0.362462	0.290143	0.0384279	1547630	1548415	786	reverse	2.4.99.- 5e-99	YP_001035487.1
SSA_1547	ptsK, HPr kinase/phosphorylase	HPr kinase/phosphorylase	SSA_RS07560	HPr kinase/phosphorylase	571.895	46.4276	0.0335845	0.888518	0.0995176	0.636016	0.192255	0.120896	1548408	1549343	936	reverse	2.7.1.- 2e-139	YP_001035488.1	Signal transduction mechanisms
SSA_1548	NTP pyrophosphohydrolases including oxidative damage repair enzymes	Nudix hydrolase-like protein	SSA_RS07565	NUDIX hydrolase	108.75	23.0039	0.280838	0.36434	0.18396	0.607443	0.0850945	0.783227	1549482	1549973	492	reverse	3.6.-.- 5e-12	YP_001035489.1	Nucleotide transport and metabolism
SSA_1549	hypothetical protein	Phage shock protein C, putative	SSA_RS07570	PspC domain-containing protein	240.215	24.797	0.280007	0.342997	0.426547	0.103069	0.531988	0.01661	1550179	1550475	297	reverse		YP_001035490.1	Transcription / Signal transduction mechanisms
SSA_1550	hypothetical protein	Putative metallopeptidase (Zinc) SprT family	SSA_RS07575	SprT family protein	98.6375	14.4684	-0.0226297	0.968767	-0.0582211	0.912082	-0.131803	0.665627	1550591	1551028	438	reverse		YP_001035491.1
SSA_1551	tex	Transcription accessory protein (S1 RNA-binding domain)	SSA_RS07580	RNA-binding transcriptional accessory protein	84.425	10.806	0.0838789	0.745111	-0.126065	0.586181	-0.0942894	0.606405	1551015	1553147	2133	reverse		YP_001035492.1	Transcription
SSA_1552	hypothetical protein	hypothetical protein	SSA_RS11715	hypothetical protein	300.405	36.8958	0.097515	0.808415	0.406521	0.187055	0.78145	0.00238754	1553326	1553463	138	forward		YP_001035493.1
SSA_1553	permease	Uncharacterized membrane protein, YraQ family	SSA_RS07585	permease	253.662	46.0906	0.286199	0.228703	0.494353	0.0239545	0.970498	5.58929e-07	1553460	1554365	906	forward		YP_001035494.1	General function prediction only
SSA_1554	hypothetical protein	UPF0703 protein YcgQ	SSA_RS07590	TIGR03943 family protein	248.485	50.8389	0.339078	0.16763	0.595622	0.0112598	1.13083	2.08478e-09	1554362	1555180	819	forward		YP_001035495.1	Function unknown
SSA_1555	gdh	Glucose-6-phosphate 1-dehydrogenase (EC 1.1.1.49)	SSA_RS07595	glucose-6-phosphate dehydrogenase	549.825	106.221	0.163967	0.541718	0.0466892	0.912082	0.52479	0.00563968	1555355	1556815	1461	forward	1.1.1.49 0.0	YP_001035496.1
SSA_1557	ftsY	Signal recognition particle receptor FtsY	SSA_RS07600	signal recognition particle-docking protein FtsY	187.637	26.1107	0.174781	0.401738	0.211659	0.367162	0.256658	0.0942629	1556865	1558403	1539	reverse		YP_001035497.1	Intracellular trafficking and secretion
SSA_1558	HAD superfamily hydrolase	Hydrolase, HAD superfamily	SSA_RS07605	Cof-type HAD-IIB family hydrolase	157.52	19.9214	0.270856	0.252863	0.279184	0.198253	0.405949	0.0109932	1558407	1559225	819	reverse		YP_001035498.1	General function prediction only
SSA_1559	hypothetical protein	Hydrolase, HAD superfamily	SSA_RS07610	Cof-type HAD-IIB family hydrolase	104.002	12.8541	0.220871	0.401852	0.379962	0.0855477	0.552893	0.00124157	1559225	1560019	795	reverse		YP_001035499.1	General function prediction only
SSA_1560	smc	Chromosome partition protein smc	SSA_RS07615	chromosome segregation protein SMC	133.803	19.6032	0.137395	0.536518	0.0705514	0.78914	0.0010012	0.995357	1560021	1563557	3537	reverse		YP_001035500.1	Cell division and chromosome partitioning
SSA_1561	rnc	Ribonuclease III (EC 3.1.26.3)	SSA_RS07620	ribonuclease III	75.9475	16.6382	-0.561386	0.0540828	-0.0350652	0.967754	-0.00715722	0.982776	1563548	1564246	699	reverse	3.1.26.3 1e-101	YP_001035501.1	Transcription
SSA_1562	hypothetical protein	Inner membrane protein YbaN	SSA_RS07625	YbaN family protein	114.113	14.9917	0.100562	0.814504	0.260121	0.426926	-0.10903	0.724867	1564368	1564727	360	reverse		YP_001035502.1	Function unknown
SSA_1563	vicX	Zn-dependent hydrolase YycJ/WalJ, required for cell wall metabolism and coordination of cell division with DNA replication	SSA_RS07630	MBL fold metallo-hydrolase	175.338	52.0101	-0.300833	0.263566	-0.0167814	0.980317	-0.0261211	0.921278	1564819	1565619	801	reverse		YP_001035503.1	General function prediction only
SSA_1564	histidine kinase	Two-component sensor kinase SA14-24	SSA_RS07635	cell wall metabolism sensor histidine kinase VicK	165.492	47.7712	-0.199316	0.469912	0.108006	0.806251	0.0565927	0.832564	1565629	1566978	1350	reverse	2.7.3.- 0.0	YP_001035504.1	Signal transduction mechanisms
SSA_1565	two-component response transcriptional regulator	Two-component response regulator SA14-24	SSA_RS07640	response regulator transcription factor	359.075	51.4524	-0.227345	0.33155	-0.267172	0.215191	-0.397646	0.00810148	1566971	1567672	702	reverse		YP_001035505.1	Signal transduction mechanisms / Transcription
SSA_1566	polar amino acid ABC transporter ATP-binding protein	ABC transporter, ATP-binding protein PebC (cluster 3, basic aa/glutamine/opines)	SSA_RS07645	amino acid ABC transporter ATP-binding protein	153.47	30.1056	-0.262638	0.368421	0.0115821	0.983985	-0.125869	0.636064	1568012	1568773	762	forward	3.6.3.21 3e-125	YP_001035506.1	Amino acid transport and metabolism
SSA_1567	polar amino acid ABC transporter amino acid-binding protein	ABC transporter, substrate-binding protein PebA (cluster 3, basic aa/glutamine/opines)	SSA_RS07650	transporter substrate-binding domain-containing protein	111.312	27.3553	0.14692	0.66736	0.465664	0.0818791	0.217776	0.417687	1568788	1569600	813	forward		YP_001035507.1	Amino acid transport and metabolism / Signal transduction mechanisms
SSA_1568	arginine/histidine ABC transporter permease	ABC transporter, permease protein PebE (cluster 3, basic aa/glutamine/opines)	SSA_RS07655	amino acid ABC transporter permease	90.0125	36.3717	0.77937	0.00627641	0.861171	0.00476956	0.781022	0.00558767	1569613	1570293	681	forward		YP_001035508.1	Amino acid transport and metabolism
SSA_1569	arginine/histidine ABC transporter permease	ABC transporter, permease protein PebF (cluster 3, basic aa/glutamine/opines)	SSA_RS07660	amino acid ABC transporter permease	112.03	34.7882	0.768692	0.00163839	0.90921	0.00120513	1.0131	3.21024e-05	1570304	1570963	660	forward		YP_001035509.1	Amino acid transport and metabolism
SSA_1570	hypothetical protein	hypothetical protein	SSA_RS07665	hypothetical protein	79.4975	17.8256	-0.0470177	0.93406	-0.361882	0.419248	0.372953	0.212265	1571072	1571470	399	forward		YP_001035510.1
SSA_1571	thrS	Threonyl-tRNA synthetase (EC 6.1.1.3)	SSA_RS07670	threonine--tRNA ligase	499.222	74.0125	0.166164	0.36434	0.0408298	0.875096	0.120735	0.40612	1571574	1573517	1944	reverse	6.1.1.3 0.0	YP_001035511.1	Translation, ribosomal structure and biogenesis
SSA_1572	hypothetical protein	hypothetical protein	SSA_RS07675	ATPase AAA	218.127	100.713	-0.817753	0.0088076	-0.208221	0.694888	-0.382169	0.265182	1573510	1574271	762	reverse		YP_001035512.1
SSA_1573	hypothetical protein	hypothetical protein	SSA_RS07680	hypothetical protein	167.4	29.0049	0.348701	0.194838	0.522099	0.0096234	0.421907	0.0658456	1574417	1574899	483	reverse		YP_001035513.1
SSA_1574	glycosyl transferase family protein	1,2-diacylglycerol 3-glucosyltransferase (EC 2.4.1.337)	SSA_RS07685	glycosyltransferase family 4 protein	145.463	16.7494	0.169027	0.441244	0.305783	0.0649993	0.371376	0.00658596	1574971	1576293	1323	reverse	2.4.1.157 1e-151	YP_001035514.1	Cell envelope biogenesis, outer membrane
SSA_1575	cpoA	Diglucosyl diacylglycerol synthase (1,2-linking) (EC 2.4.1.208)	SSA_RS07690	glycosyltransferase	209.45	21.571	0.211683	0.360582	-0.0213368	0.964217	-0.114813	0.591646	1576295	1577473	1179	reverse		YP_001035515.1	Cell envelope biogenesis, outer membrane
SSA_1576	ccpA, Catabolite control protein A	Catabolite control protein A	SSA_RS07695	catabolite control protein A	780.473	98.5071	0.434967	0.0426912	-0.261247	0.26505	-0.558313	0.0013826	1577540	1578544	1005	reverse		YP_001035516.1	Transcription
SSA_1577	pepQ	Xaa-Pro dipeptidase (EC 3.4.13.9)	SSA_RS07700	aminopeptidase P family protein	205.355	43.9877	0.284065	0.261367	0.250579	0.38969	0.664823	0.000724445	1578707	1579789	1083	forward	3.4.13.9 4e-180	YP_001035517.1	Amino acid transport and metabolism
SSA_1578	Fe3+-siderophore ABC transporter permease	Vitamin B12 ABC transporter, permease protein BtuC	SSA_RS07705	iron ABC transporter permease	75.4075	15.7169	0.12178	0.748361	-0.339866	0.268708	-0.340721	0.18633	1580216	1581262	1047	forward		YP_001035518.1	Inorganic ion transport and metabolism
SSA_1579	Fe3+-siderophore ABC transporter ATPase	Vitamin B12 ABC transporter, ATP-binding protein BtuD	SSA_RS07710	ABC transporter ATP-binding protein	87.9025	30.7073	-0.0977546	0.829697	-0.429013	0.239606	-0.627175	0.0331059	1581264	1582019	756	forward	3.6.3.25 9e-60 3.6.3.34 1e-60	YP_001035519.1	Inorganic ion transport and metabolism / Coenzyme metabolism
SSA_1581	fatB	Vitamin B12 ABC transporter, substrate-binding protein BtuF	SSA_RS07715	ABC transporter substrate-binding protein	120.69	34.4863	0.0585784	0.884655	-0.409251	0.227396	-0.454919	0.118911	1582075	1583103	1029	forward		YP_001035520.1	Inorganic ion transport and metabolism
SSA_1582	alpha-beta hydrolase superfamily esterase	probable esterase of alpha/beta hydrolase superfamily, YBBA B. subtilis ortholog	SSA_RS07720	alpha/beta hydrolase	134.265	40.5436	0.154636	0.67679	-0.337943	0.319828	-0.342152	0.238556	1583084	1583776	693	forward		YP_001035521.1	General function prediction only
SSA_1583	ogt	Methylated-DNA--protein-cysteine methyltransferase (EC 2.1.1.63)	SSA_RS07725	methylated-DNA--[protein]-cysteine S-methyltransferase	32.9175	16.9517	-0.568834	0.218203	-0.380962	0.515444	0.149817	0.779908	1583886	1584389	504	reverse	2.1.1.63 9e-45	YP_001035522.1	DNA replication, recombination, and repair
SSA_1584	ring-cleavage extradiol dioxygenase	Glyoxalase family protein	SSA_RS07730	glyoxalase	3.925	1.81642	-0.301938	N/A	-0.215955	0.806363	0.308617	0.667413	1584425	1585393	969	reverse		YP_001035523.1	General function prediction only
SSA_1585	hypothetical protein	hypothetical protein	SSA_RS07735	NAD(P)-dependent oxidoreductase	1.6875	1.31228	0.103172	N/A	0.157356	0.868262	0.251412	0.791415	1585338	1585967	630	reverse		YP_001035524.1	General function prediction only
SSA_1586	hypothetical protein	Rrf2 family transcriptional regulator, group III	SSA_RS07740	Rrf2 family transcriptional regulator	143.877	50.8418	-0.658935	0.0287689	0.0750895	0.898327	0.00241202	0.993546	1586093	1586545	453	reverse		YP_001035525.1	Transcription
SSA_1587	hypothetical protein	Diadenosine tetraphosphatase and related serine/threonine protein phosphatases	SSA_RS07745	metallophosphoesterase family protein	59.055	11.491	-0.47871	0.10962	0.0349286	0.954985	0.293486	0.216184	1586601	1587449	849	reverse		YP_001035526.1	General function prediction only
SSA_1588	peptide ABC transporter permease	ABC transporter, FliJ domain and fused permease subunit	SSA_RS07750	FtsX-like permease family protein	15.46	2.89914	0.197632	0.60909	0.466345	0.126837	0.996603	2.31111e-06	1587545	1590268	2724	reverse		YP_001035527.1	Defense mechanisms
SSA_1589	peptide ABC transporter ATPase	ABC transporter, ATP-binding protein	SSA_RS07755	ABC transporter ATP-binding protein	13.715	1.81039	-0.164915	0.784661	0.0743764	0.936425	0.497179	0.271349	1590270	1590971	702	reverse		YP_001035528.1	Defense mechanisms
SSA_1590	TetR/AcrR family transcriptional regulator	Transcriptional regulator, AcrR family	SSA_RS07760	TetR/AcrR family transcriptional regulator	15.87	3.51267	0.0720003	0.919389	0.58478	0.243926	0.754501	0.0816464	1591115	1591675	561	forward		YP_001035529.1	Transcription
SSA_1591	dipeptidase	hypothetical protein	SSA_RS07765	C69 family dipeptidase	63.19	21.8631	-0.091177	0.832276	-1.58912	2.15982e-07	-3.69965	1.29048e-29	1591766	1593814	2049	reverse	3.4.-.- 3e-159	YP_001035530.1	Cell envelope biogenesis, outer membrane
SSA_1592	hypothetical protein	hypothetical protein	SSA_RS07770	PrsW family intramembrane metalloprotease	8.9875	2.98913	0.41715	0.403676	-0.757796	0.183406	-2.07647	0.000929846	1593939	1594760	822	reverse		YP_001035531.1	Function unknown
SSA_1593	dipeptidase	Probable dipeptidase B (EC 3.4.-.-)	SSA_RS07775	C69 family dipeptidase	11.93	5.20946	1.01599	0.000873332	0.0126991	0.98889	-2.33805	7.58768e-07	1594753	1596417	1665	reverse	3.4.-.- 4e-175	YP_001035532.1	Cell envelope biogenesis, outer membrane
SSA_1594	metalloendopeptidase	hypothetical protein	SSA_RS07780	M13 family metallopeptidase	3.0125	1.82195	-0.101995	0.88265	-0.207133	0.806785	0.520888	0.376384	1596820	1598889	2070	reverse	3.4.24.- 3e-139	YP_001035533.1	Posttranslational modification, protein turnover, chaperones
SSA_1595	tehB	Tellurite methyltransferase (EC 2.1.1.265)	SSA_RS07785	SAM-dependent methyltransferase TehB	92.885	9.61438	-0.121389	0.72475	-0.112024	0.777697	-0.0416887	0.877357	1599314	1600177	864	reverse		YP_001035534.1	Inorganic ion transport and metabolism
SSA_1596	hypothetical protein	hypothetical protein	SSA_RS07790	hypothetical protein	100.9	35.1662	-0.409372	0.227635	-0.139851	0.79622	-0.525393	0.0784092	1600438	1601397	960	reverse		YP_001035535.1
SSA_1597	hypothetical protein	hypothetical protein	SSA_RS07795	hypothetical protein	111.007	6.3195	-0.451952	0.0893987	-0.481013	0.0547456	-0.794067	3.28949e-05	1601630	1602598	969	reverse		YP_001035536.1
SSA_1598	hypothetical protein	hypothetical protein	SSA_RS07800	hypothetical protein	28.8275	7.96781	-0.612444	0.0992661	-0.429601	0.352777	-0.37878	0.308177	1602657	1603601	945	reverse		YP_001035537.1
SSA_1599	hypothetical protein	hypothetical protein	SSA_RS07810	hypothetical protein	38.8275	7.09449	-0.682111	0.027816	-0.147925	0.748921	-0.485479	0.138614	1603805	1604779	975	reverse		YP_001035538.1
SSA_1600	hypothetical protein	N/A	N/A	N/A	37.545	11.7532	-0.636828	N/A	-0.55393	0.421033	-0.895709	0.224109	1604860	1604958	99	reverse		YP_001035539.1
SSA_1601	smpB	tmRNA-binding protein SmpB	SSA_RS07815	SsrA-binding protein SmpB	107.485	34.5999	-0.285764	0.451758	-0.133833	0.80302	-0.256789	0.431936	1604955	1605422	468	reverse		YP_001035540.1	Posttranslational modification, protein turnover, chaperones
SSA_1602	vacB	3'-to-5' exoribonuclease RNase R	SSA_RS07820	ribonuclease R	120.828	18.4698	-0.14582	0.533314	-0.163177	0.453015	-0.454167	0.00437819	1605385	1607733	2349	reverse	3.1.-.- 0.0	YP_001035541.1	Transcription
SSA_1603	hypothetical protein	hypothetical protein	SSA_RS07825	hypothetical protein	65.365	7.80203	-0.426205	0.18806	-0.237862	0.496308	-0.607772	0.0207638	1607774	1608397	624	reverse		YP_001035542.1
SSA_1604	secG	Protein translocase membrane subunit SecG	SSA_RS07830	preprotein translocase subunit SecG	1154.06	368.677	-0.898747	0.000658497	-0.942117	0.00195577	-0.979376	0.000242069	1608561	1608794	234	reverse		YP_001035543.1	Intracellular trafficking and secretion
SSA_1605	pmrA	Multidrug resistance efflux pump PmrA	SSA_RS07840	multidrug efflux MFS transporter	83.1275	21.3364	0.0069157	0.995429	0.0814457	0.856686	-0.186929	0.500965	1608986	1610095	1110	reverse		YP_001035544.1	Carbohydrate transport and metabolism
SSA_1606	coaE	Dephospho-CoA kinase (EC 2.7.1.24)	SSA_RS07845	dephospho-CoA kinase	79.1525	31.4993	-0.511445	0.184384	-0.207821	0.672613	-0.556291	0.130672	1610192	1610788	597	reverse	2.7.1.24 1e-63	YP_001035545.1	Coenzyme metabolism
SSA_1607	mutM	Formamidopyrimidine-DNA glycosylase (EC 3.2.2.23)	SSA_RS07850	DNA-formamidopyrimidine glycosylase	63.395	33.1439	-0.761026	0.0430418	-0.0143565	0.985088	-0.303992	0.46642	1610794	1611618	825	reverse	3.2.2.23 3e-103 4.2.99.18 1e-102	YP_001035546.1	DNA replication, recombination, and repair
SSA_1608	hypothetical protein	hypothetical protein	SSA_RS07855	NUDIX domain-containing protein	55.755	38.9403	-0.748139	0.0880296	0.145139	0.864993	-0.064748	0.91522	1611646	1612116	471	reverse		YP_001035547.1	Nucleotide transport and metabolism
SSA_1610	hypothetical protein	Fic domain protein, MA2133 type	SSA_RS07865	Fic family protein	52.63	34.7171	-0.527372	0.305607	-0.0173272	0.98479	-0.264627	0.646971	1612367	1613272	906	reverse		YP_001035548.1	Function unknown
SSA_1611	era	GTP-binding protein Era	SSA_RS07870	GTPase Era	58.395	30.1087	-0.360074	0.397391	-0.0235174	0.980915	-0.304859	0.460541	1613496	1614395	900	reverse		YP_001035549.1	General function prediction only
SSA_1612	dgk	Diacylglycerol kinase (EC 2.7.1.107)	SSA_RS07875	diacylglycerol kinase	63.9975	53.2505	-0.568548	0.230849	-0.143222	0.85772	0.057659	0.921278	1614462	1614860	399	reverse	2.7.1.107 5e-52	YP_001035550.1
SSA_1613	metalloprotease	Metal-dependent hydrolase YbeY, involved in rRNA and/or ribosome maturation and assembly	SSA_RS07880	rRNA maturation RNase YbeY	99.86	41.3511	-0.353712	0.34411	-0.111025	0.849809	-0.153721	0.733104	1614841	1615338	498	reverse		YP_001035551.1	General function prediction only
SSA_1614	acetyltransferase	Acetyltransferase, GNAT family	SSA_RS07890	GNAT family N-acetyltransferase	72.8375	13.3731	0.203554	0.588692	0.415073	0.140253	0.813206	0.000346837	1615839	1616408	570	reverse		YP_001035552.1	Translation, ribosomal structure and biogenesis
SSA_1615	alanine dehydrogenase	Alanine dehydrogenase (EC 1.4.1.1)	SSA_RS07895	alanine dehydrogenase	367.545	88.5837	0.882875	5.22479e-07	-0.347058	0.288208	-3.4516	4.10732e-68	1616539	1617651	1113	forward	1.4.1.1 4e-116	YP_001035553.1	Amino acid transport and metabolism
SSA_1616	phoH	Phosphate starvation-inducible protein PhoH, predicted ATPase	SSA_RS07900	phosphate starvation-inducible protein PhoH	437.165	53.5709	0.0500533	0.873172	0.134161	0.592243	0.626689	0.000203694	1617719	1618621	903	reverse		YP_001035554.1	Signal transduction mechanisms
SSA_1617	hypothetical protein	UPF0346 protein YozE	SSA_RS07905	YozE family protein	305.815	10.3165	0.014204	0.976746	0.0693523	0.864748	0.517086	0.0108332	1618799	1619014	216	reverse		YP_001035555.1
SSA_1618	hypothetical protein	Uncharacterized S1 RNA binding domain protein YitL	SSA_RS07910	RNA-binding virulence regulatory protein CvfB	202.72	43.0571	-0.056991	0.859	0.190035	0.455381	0.367237	0.0374343	1619083	1619937	855	reverse		YP_001035556.1	Function unknown
SSA_1619	frr	Ribosome recycling factor	SSA_RS07915	ribosome recycling factor	382.955	74.5561	0.0112555	0.976746	-0.0040923	0.991432	-0.13766	0.441907	1620042	1620599	558	reverse		YP_001035557.1
SSA_1620	pyrH	Uridylate kinase (EC 2.7.4.22)	SSA_RS07920	UMP kinase	446.137	239.291	-0.702313	0.0179905	-0.0965668	0.898327	-0.105569	0.783227	1620619	1621344	726	reverse	2.7.4.- 7e-123	YP_001035558.1	Nucleotide transport and metabolism
SSA_1621	amino acid transporter	Inner membrane permease YcaM	SSA_RS07925	amino acid permease	79.655	10.3312	0.277601	0.233224	-1.18594	9.60391e-08	-3.16851	6.09009e-36	1621535	1622986	1452	reverse		YP_001035559.1	Amino acid transport and metabolism
SSA_1622	rplA	LSU ribosomal protein L1p (L10Ae)	SSA_RS07930	50S ribosomal protein L1	5019.24	697.939	-0.191406	0.401852	-0.518142	0.0120581	-0.747518	0.000123138	1623115	1623804	690	reverse		YP_001035560.1
SSA_1623	rplK	LSU ribosomal protein L11p (L12e)	SSA_RS07935	50S ribosomal protein L11	7668.3	1249.5	-0.357336	0.0861389	-0.624352	0.002606	-1.05185	3.03313e-08	1623906	1624331	426	reverse		YP_001035561.1
[truncated: 736 more rows]

## Sheet: Down-regulated at T50
Locus Tag	Annotation	T-20		T10		T25		T50
[truncated: 580 more rows]

[truncated: 1 more sheets: Up-regulated at T50]
